# Supplementary material for: K2CO3-Promoted oxy-Michael Addition/Cyclization of α,β-Unsaturated Carbonyl Compounds with Naphthols: Synthesis of Naphthopyrans
Source: Molecules. 2023 Jul 19;28(14):5502. doi: 10.3390/molecules28145502 (PMC10385152; doi:10.3390/molecules28145502)
Supplement: Supplementary file 1 [file molecules-28-05502-s001.zip]

Archive with 4 entries (3 files):
- Supporting Information.pdf
- X-ray of 4ag/
- X-ray of 4ag/4ag-.cif
- X-ray of 4ag/4ag-checkcif.pdf
