# Supplementary material for: K2CO3-Promoted oxy-Michael Addition/Cyclization of α,β-Unsaturated Carbonyl Compounds with Naphthols: Synthesis of Naphthopyrans
Source: Molecules. 2023 Jul 19;28(14):5502. doi: 10.3390/molecules28145502 (PMC10385152; doi:10.3390/molecules28145502)
Supplement: Supplementary file 1 [file molecules-28-05502-s001.zip › X-ray of 4ag/4ag-.cif]

data_0124_5
_audit_creation_date               2022-04-17
_audit_creation_method
;
Olex2 1.5-beta
(compiled 2021.12.09 svn.r5202d8cf for OlexSys, GUI svn.r6439)
;
_shelx_SHELXL_version_number       '2017/1'
_audit_contact_author_address      ?
_audit_contact_author_email        ?
_audit_contact_author_name         ''
_audit_contact_author_phone        ?
_publ_contact_author_id_orcid      ?
_publ_section_references
;
Dolomanov, O.V., Bourhis, L.J., Gildea, R.J, Howard, J.A.K. & Puschmann, H.
 (2009), J. Appl. Cryst. 42, 339-341.

Sheldrick, G.M. (2008). Acta Cryst. A64, 112-122.

Sheldrick, G.M. (2015). Acta Cryst. C71, 3-8.
;
_chemical_name_common              ?
_chemical_name_systematic          ?
_chemical_formula_moiety           'C22 H20 O2'
_chemical_formula_sum              'C22 H20 O2'
_chemical_formula_weight           316.38
_chemical_melting_point            ?
_chemical_oxdiff_formula           'C88 H80 O8 '
loop_
  _atom_type_symbol
  _atom_type_description
  _atom_type_scat_dispersion_real
  _atom_type_scat_dispersion_imag
  _atom_type_scat_source
 'C' 'C' 0.0181 0.0091 'International Tables Vol C Tables 4.2.6.8 and 6.1.1.4'
 'H' 'H' 0.0000 0.0000 'International Tables Vol C Tables 4.2.6.8 and 6.1.1.4'
 'O' 'O' 0.0492 0.0322 'International Tables Vol C Tables 4.2.6.8 and 6.1.1.4'

_shelx_space_group_comment
;
The symmetry employed for this shelxl refinement is uniquely defined
by the following loop, which should always be used as a source of
symmetry information in preference to the above space-group names.
They are only intended as comments.
;
_space_group_crystal_system        'monoclinic'
_space_group_IT_number             14
_space_group_name_H-M_alt          'P 1 21/c 1'
_space_group_name_Hall             '-P 2ybc'
loop_
  _space_group_symop_operation_xyz
 'x, y, z'
 '-x, y+1/2, -z+1/2'
 '-x, -y, -z'
 'x, -y-1/2, z-1/2'

_cell_length_a                     12.7178(2)
_cell_length_b                     7.80687(12)
_cell_length_c                     17.5718(3)
_cell_angle_alpha                  90
_cell_angle_beta                   103.8395(16)
_cell_angle_gamma                  90
_cell_volume                       1693.99(5)
_cell_formula_units_Z              4
_cell_measurement_reflns_used      7226
_cell_measurement_temperature      292.6(2)
_cell_measurement_theta_max        75.5550
_cell_measurement_theta_min        2.5640
_shelx_estimated_absorpt_T_max     0.930
_shelx_estimated_absorpt_T_min     0.919
_exptl_absorpt_coefficient_mu      0.614
_exptl_absorpt_correction_T_max    1.00000
_exptl_absorpt_correction_T_min    0.56437
_exptl_absorpt_correction_type     multi-scan
_exptl_absorpt_process_details
;
CrysAlisPro 1.171.40.84a (Rigaku Oxford Diffraction, 2020)
Empirical absorption correction using spherical harmonics,
implemented in SCALE3 ABSPACK scaling algorithm.
;
_exptl_absorpt_special_details     ?
_exptl_crystal_colour              colorless
_exptl_crystal_density_diffrn      1.241
_exptl_crystal_density_meas        ?
_exptl_crystal_density_method      ?
_exptl_crystal_description         block
_exptl_crystal_F_000               672
_exptl_crystal_size_max            0.14
_exptl_crystal_size_mid            0.13
_exptl_crystal_size_min            0.12
_exptl_transmission_factor_max     ?
_exptl_transmission_factor_min     ?
_diffrn_reflns_av_R_equivalents    0.0193
_diffrn_reflns_av_unetI/netI       0.0146
_diffrn_reflns_Laue_measured_fraction_full  0.997
_diffrn_reflns_Laue_measured_fraction_max  0.959
_diffrn_reflns_limit_h_max         15
_diffrn_reflns_limit_h_min         -14
_diffrn_reflns_limit_k_max         9
_diffrn_reflns_limit_k_min         -6
_diffrn_reflns_limit_l_max         20
_diffrn_reflns_limit_l_min         -22
_diffrn_reflns_number              11569
_diffrn_reflns_point_group_measured_fraction_full  0.997
_diffrn_reflns_point_group_measured_fraction_max  0.959
_diffrn_reflns_theta_full          67.684
_diffrn_reflns_theta_max           75.548
_diffrn_reflns_theta_min           3.579
_diffrn_ambient_environment        air
_diffrn_ambient_temperature        292.6(2)
_diffrn_detector                   'Hybrid Pixel Array Detector'
_diffrn_detector_area_resol_mean   10.0000
_diffrn_detector_type              HyPix
_diffrn_measured_fraction_theta_full  0.997
_diffrn_measured_fraction_theta_max  0.959
_diffrn_measurement_details
;
List of Runs (angles in degrees, time in seconds):

  # Type    Start    End  Width  t~exp~   \w     \q     \k     \f   Frames
--------------------------------------------------------------------------
  1  \w     13.00 124.00   0.50    0.20    --   43.05  20.00 -29.00  222
  2  \w     80.00 126.00   0.50    0.80    --  109.26  77.00-120.00   92
  3  \w    134.00 174.00   0.50    0.80    --  109.26  77.00-120.00   80
  4  \w     80.00 168.00   0.50    0.80    --  109.26  20.00 -29.00  176
  5  \w     92.00 124.00   0.50    0.80    --  109.26  45.00  30.00   64
  6  \w    127.00 171.00   0.50    0.80    --  109.26  45.00  30.00   88
  7  \w     -8.00  42.00   0.50    0.20    --   43.05 -37.00  30.00  100
  8  \w     35.00  71.00   0.50    0.80    --  109.26 -61.00-180.00   72
  9  \w     37.00  68.00   0.50    0.80    --  109.26 -77.00-180.00   62
 10  \w     71.00 100.00   0.50    0.80    --  109.26 -77.00-180.00   58
 11  \w     35.00  60.00   0.50    0.80    --  109.26 -61.00  60.00   50
 12  \w     44.00  71.00   0.50    0.80    --  109.26 -61.00 120.00   54
 13  \w     40.00  71.00   0.50    0.80    --  109.26 -61.00 -60.00   62
 14  \w     62.00 103.00   0.50    0.80    --  109.26 -94.00 -90.00   82
 15  \w     37.00  63.00   0.50    0.20    --   43.05-125.00-180.00   52
 16  \w     44.00 101.00   0.50    0.80    --  109.26-125.00  60.00  114
 17  \w     71.00 109.00   0.50    0.80    --  109.26-125.00  90.00   76
 18  \w   -123.00 -13.00   0.50    0.20    --  -43.05 -20.00 163.00  220
 19  \w   -171.00 -60.00   0.50    0.80    --  -90.25 -20.00 163.00  222
 20  \w    -91.00 -57.00   0.50    0.80    --  -90.25  77.00 150.00   68
 21  \w    -54.00 -18.00   0.50    0.80    --  -90.25  77.00 150.00   72
 22  \w    -41.00 -14.00   0.50    0.80    --  -90.25  45.00  60.00   54
 23  \w    -27.00  38.00   0.50    0.20    --  -43.05  20.00 -29.00  130
 24  \w    -54.00 -23.00   0.50    0.80    --  -90.25  61.00 -60.00   62
;
_diffrn_measurement_device         'four-circle diffractometer'
_diffrn_measurement_device_type    'XtaLAB Synergy, Dualflex, HyPix'
_diffrn_measurement_method         '\w scans'
_diffrn_orient_matrix_type        
 'CrysAlisPro convention (1999,Acta A55,543-557)'
_diffrn_orient_matrix_UB_11        0.0280096000
_diffrn_orient_matrix_UB_12        0.0180411000
_diffrn_orient_matrix_UB_13        0.0899052000
_diffrn_orient_matrix_UB_21        0.1170791000
_diffrn_orient_matrix_UB_22        0.0488024000
_diffrn_orient_matrix_UB_23        -0.0008403000
_diffrn_orient_matrix_UB_31        -0.0326977000
_diffrn_orient_matrix_UB_32        0.1903604000
_diffrn_orient_matrix_UB_33        -0.0083089000
_diffrn_radiation_monochromator    mirror
_diffrn_radiation_probe            x-ray
_diffrn_radiation_type             'Cu K\a'
_diffrn_radiation_wavelength       1.54184
_diffrn_source                     'micro-focus sealed X-ray tube'
_diffrn_source_type                'PhotonJet (Cu) X-ray Source'
_reflns_Friedel_coverage           0.000
_reflns_Friedel_fraction_full      .
_reflns_Friedel_fraction_max       .
_reflns_number_gt                  2981
_reflns_number_total               3363
_reflns_special_details
;
 Reflections were merged by SHELXL according to the crystal
 class for the calculation of statistics and refinement.
 
 _reflns_Friedel_fraction is defined as the number of unique
 Friedel pairs measured divided by the number that would be
 possible theoretically, ignoring centric projections and
 systematic absences.
;
_reflns_threshold_expression       'I > 2\s(I)'
_computing_cell_refinement         'CrysAlisPro 1.171.40.84a (Rigaku OD, 2020)'
_computing_data_collection         'CrysAlisPro 1.171.40.84a (Rigaku OD, 2020)'
_computing_data_reduction          'CrysAlisPro 1.171.40.84a (Rigaku OD, 2020)'
_computing_molecular_graphics      'Olex2 1.5-beta (Dolomanov et al., 2009)'
_computing_publication_material    'Olex2 1.5-beta (Dolomanov et al., 2009)'
_computing_structure_refinement    'SHELXL 2017/1 (Sheldrick, 2015)'
_computing_structure_solution      'SHELXS  (Sheldrick, 2008)'
_refine_diff_density_max           0.190
_refine_diff_density_min           -0.135
_refine_diff_density_rms           0.030
_refine_ls_extinction_coef         0.0071(7)
_refine_ls_extinction_expression  
 'Fc^*^=kFc[1+0.001xFc^2^\l^3^/sin(2\q)]^-1/4^'
_refine_ls_extinction_method       'SHELXL-2017/1 (Sheldrick 2017)'
_refine_ls_goodness_of_fit_ref     1.073
_refine_ls_hydrogen_treatment      constr
_refine_ls_matrix_type             full
_refine_ls_number_parameters       219
_refine_ls_number_reflns           3363
_refine_ls_number_restraints       0
_refine_ls_R_factor_all            0.0456
_refine_ls_R_factor_gt             0.0421
_refine_ls_restrained_S_all        1.073
_refine_ls_shift/su_max            0.000
_refine_ls_shift/su_mean           0.000
_refine_ls_structure_factor_coef   Fsqd
_refine_ls_weighting_details      
 'w=1/[\s^2^(Fo^2^)+(0.0722P)^2^+0.1486P] where P=(Fo^2^+2Fc^2^)/3'
_refine_ls_weighting_scheme        calc
_refine_ls_wR_factor_gt            0.1273
_refine_ls_wR_factor_ref           0.1305
_refine_special_details            ?
_olex2_refinement_description
;
1. Fixed Uiso
 At 1.2 times of:
  All C(H) groups, All C(H,H) groups
 At 1.5 times of:
  All C(H,H,H) groups
2.a Ternary CH refined with riding coordinates:
 C13(H13)
2.b Secondary CH2 refined with riding coordinates:
 C11(H11A,H11B), C12(H12A,H12B), C14(H14A,H14B)
2.c Aromatic/amide H refined with riding coordinates:
 C2(H2), C3(H3), C4(H4), C5(H5), C9(H9), C10(H10), C17(H17), C18(H18),
 C20(H20), C21(H21)
2.d Idealised Me refined as rotating group:
 C22(H22A,H22B,H22C)
;
_atom_sites_solution_hydrogens     geom
_atom_sites_solution_primary       direct
_atom_sites_solution_secondary     ?
loop_
  _atom_site_label
  _atom_site_type_symbol
  _atom_site_fract_x
  _atom_site_fract_y
  _atom_site_fract_z
  _atom_site_U_iso_or_equiv
  _atom_site_adp_type
  _atom_site_occupancy
  _atom_site_site_symmetry_order
  _atom_site_calc_flag
  _atom_site_refinement_flags_posn
  _atom_site_refinement_flags_adp
  _atom_site_refinement_flags_occupancy
  _atom_site_disorder_assembly
  _atom_site_disorder_group
 O1 O 0.48607(7) 0.25436(12) 0.00587(5) 0.0630(3) Uani 1 1 d . . . . .
 O2 O 0.16100(9) 0.3334(2) -0.06698(6) 0.0982(4) Uani 1 1 d . . . . .
 C1 C 0.68973(10) 0.24970(15) 0.22982(7) 0.0573(3) Uani 1 1 d . . . . .
 C2 C 0.75928(12) 0.25201(18) 0.30591(8) 0.0708(4) Uani 1 1 d . . . . .
 H2 H 0.829361 0.294130 0.313001 0.085 Uiso 1 1 calc R U . . .
 C3 C 0.72480(13) 0.1932(2) 0.36907(8) 0.0783(4) Uani 1 1 d . . . . .
 H3 H 0.771307 0.195423 0.418737 0.094 Uiso 1 1 calc R U . . .
 C4 C 0.61948(14) 0.1295(2) 0.35898(8) 0.0763(4) Uani 1 1 d . . . . .
 H4 H 0.596399 0.089888 0.402189 0.092 Uiso 1 1 calc R U . . .
 C5 C 0.55037(12) 0.12500(17) 0.28663(7) 0.0660(3) Uani 1 1 d . . . . .
 H5 H 0.480788 0.081939 0.281203 0.079 Uiso 1 1 calc R U . . .
 C6 C 0.58268(9) 0.18487(14) 0.21928(6) 0.0532(3) Uani 1 1 d . . . . .
 C7 C 0.51092(9) 0.18313(14) 0.14325(6) 0.0514(3) Uani 1 1 d . . . . .
 C8 C 0.54779(9) 0.24656(14) 0.08145(6) 0.0527(3) Uani 1 1 d . . . . .
 C9 C 0.65464(10) 0.30784(17) 0.09116(7) 0.0610(3) Uani 1 1 d . . . . .
 H9 H 0.677929 0.347425 0.048040 0.073 Uiso 1 1 calc R U . . .
 C10 C 0.72337(10) 0.30908(17) 0.16327(7) 0.0623(3) Uani 1 1 d . . . . .
 H10 H 0.793633 0.349516 0.169080 0.075 Uiso 1 1 calc R U . . .
 C11 C 0.39793(10) 0.11330(18) 0.13060(7) 0.0630(3) Uani 1 1 d . . . . .
 H11A H 0.353850 0.192628 0.152043 0.076 Uiso 1 1 calc R U . . .
 H11B H 0.399898 0.005281 0.158185 0.076 Uiso 1 1 calc R U . . .
 C12 C 0.34707(10) 0.08587(17) 0.04394(7) 0.0635(3) Uani 1 1 d . . . . .
 H12A H 0.375686 -0.018128 0.026355 0.076 Uiso 1 1 calc R U . . .
 H12B H 0.269363 0.072503 0.035949 0.076 Uiso 1 1 calc R U . . .
 C13 C 0.37078(10) 0.23612(16) -0.00348(7) 0.0585(3) Uani 1 1 d . . . . .
 H13 H 0.342838 0.340545 0.015601 0.070 Uiso 1 1 calc R U . . .
 C14 C 0.32304(10) 0.22122(18) -0.09097(7) 0.0627(3) Uani 1 1 d . . . . .
 H14A H 0.366118 0.289255 -0.118400 0.075 Uiso 1 1 calc R U . . .
 H14B H 0.327232 0.102758 -0.106637 0.075 Uiso 1 1 calc R U . . .
 C15 C 0.20672(10) 0.27978(18) -0.11533(8) 0.0634(3) Uani 1 1 d . . . . .
 C16 C 0.15042(9) 0.27803(16) -0.19995(7) 0.0575(3) Uani 1 1 d . . . . .
 C17 C 0.19309(9) 0.20121(18) -0.25724(7) 0.0615(3) Uani 1 1 d . . . . .
 H17 H 0.260329 0.147849 -0.243124 0.074 Uiso 1 1 calc R U . . .
 C18 C 0.13676(10) 0.2031(2) -0.33507(8) 0.0683(3) Uani 1 1 d . . . . .
 H18 H 0.166475 0.149761 -0.372397 0.082 Uiso 1 1 calc R U . . .
 C19 C 0.03690(10) 0.28295(19) -0.35842(8) 0.0691(4) Uani 1 1 d . . . . .
 C20 C -0.00441(10) 0.36177(19) -0.30090(9) 0.0752(4) Uani 1 1 d . . . . .
 H20 H -0.070606 0.418189 -0.315301 0.090 Uiso 1 1 calc R U . . .
 C21 C 0.04997(10) 0.35853(18) -0.22331(9) 0.0696(4) Uani 1 1 d . . . . .
 H21 H 0.019525 0.410477 -0.186026 0.084 Uiso 1 1 calc R U . . .
 C22 C -0.02592(15) 0.2783(3) -0.44320(10) 0.1018(6) Uani 1 1 d . . . . .
 H22A H 0.023721 0.274521 -0.476614 0.153 Uiso 1 1 calc R U . . .
 H22B H -0.070148 0.379033 -0.454765 0.153 Uiso 1 1 calc R U . . .
 H22C H -0.071194 0.178342 -0.452006 0.153 Uiso 1 1 calc R U . . .

loop_
  _atom_site_aniso_label
  _atom_site_aniso_U_11
  _atom_site_aniso_U_22
  _atom_site_aniso_U_33
  _atom_site_aniso_U_23
  _atom_site_aniso_U_13
  _atom_site_aniso_U_12
 O1 0.0561(5) 0.0834(6) 0.0482(4) 0.0022(4) 0.0098(3) -0.0082(4)
 O2 0.0710(6) 0.1513(12) 0.0755(7) -0.0132(7) 0.0237(5) 0.0239(7)
 C1 0.0589(6) 0.0540(6) 0.0564(6) -0.0054(5) 0.0082(5) 0.0079(5)
 C2 0.0647(7) 0.0747(8) 0.0654(8) -0.0093(6) 0.0005(6) 0.0119(6)
 C3 0.0893(10) 0.0835(9) 0.0525(7) -0.0043(6) -0.0020(6) 0.0226(8)
 C4 0.0994(11) 0.0762(9) 0.0514(7) 0.0053(6) 0.0144(6) 0.0109(8)
 C5 0.0793(8) 0.0649(7) 0.0547(6) 0.0015(5) 0.0181(6) 0.0014(6)
 C6 0.0606(6) 0.0480(6) 0.0509(6) -0.0027(4) 0.0132(5) 0.0058(5)
 C7 0.0550(6) 0.0494(6) 0.0508(6) -0.0040(4) 0.0147(4) 0.0006(4)
 C8 0.0539(6) 0.0546(6) 0.0491(6) -0.0027(4) 0.0116(4) -0.0011(4)
 C9 0.0580(6) 0.0683(7) 0.0583(6) 0.0018(5) 0.0169(5) -0.0070(5)
 C10 0.0511(6) 0.0666(7) 0.0678(7) -0.0035(6) 0.0112(5) -0.0048(5)
 C11 0.0599(7) 0.0743(8) 0.0572(6) -0.0020(5) 0.0187(5) -0.0095(6)
 C12 0.0575(6) 0.0705(8) 0.0620(7) -0.0079(6) 0.0135(5) -0.0106(6)
 C13 0.0538(6) 0.0651(7) 0.0557(6) -0.0071(5) 0.0115(5) 0.0006(5)
 C14 0.0564(7) 0.0749(8) 0.0544(7) -0.0049(5) 0.0086(5) 0.0054(5)
 C15 0.0553(6) 0.0712(7) 0.0646(7) -0.0050(6) 0.0161(5) 0.0011(5)
 C16 0.0450(6) 0.0569(6) 0.0688(7) -0.0020(5) 0.0101(5) -0.0028(4)
 C17 0.0479(6) 0.0697(7) 0.0652(7) 0.0018(6) 0.0100(5) 0.0062(5)
 C18 0.0564(7) 0.0822(9) 0.0648(7) -0.0002(6) 0.0116(5) 0.0016(6)
 C19 0.0539(6) 0.0736(8) 0.0736(8) 0.0084(6) 0.0029(6) -0.0048(6)
 C20 0.0475(6) 0.0712(8) 0.0974(10) -0.0010(7) -0.0012(6) 0.0065(6)
 C21 0.0495(6) 0.0695(8) 0.0875(9) -0.0142(7) 0.0117(6) 0.0028(5)
 C22 0.0765(10) 0.1372(16) 0.0795(10) 0.0158(10) -0.0056(8) 0.0024(10)

_geom_special_details
;
 All esds (except the esd in the dihedral angle between two l.s. planes)
 are estimated using the full covariance matrix.  The cell esds are taken
 into account individually in the estimation of esds in distances, angles
 and torsion angles; correlations between esds in cell parameters are only
 used when they are defined by crystal symmetry.  An approximate (isotropic)
 treatment of cell esds is used for estimating esds involving l.s. planes.
;
loop_
  _geom_bond_atom_site_label_1
  _geom_bond_atom_site_label_2
  _geom_bond_distance
  _geom_bond_site_symmetry_2
  _geom_bond_publ_flag
 O1 C8 1.3729(13) . ?
 O1 C13 1.4428(14) . ?
 O2 C15 1.2131(16) . ?
 C1 C2 1.4158(17) . ?
 C1 C6 1.4224(17) . ?
 C1 C10 1.4159(18) . ?
 C2 H2 0.9300 . ?
 C2 C3 1.367(2) . ?
 C3 H3 0.9300 . ?
 C3 C4 1.400(2) . ?
 C4 H4 0.9300 . ?
 C4 C5 1.3621(18) . ?
 C5 H5 0.9300 . ?
 C5 C6 1.4215(17) . ?
 C6 C7 1.4264(15) . ?
 C7 C8 1.3740(16) . ?
 C7 C11 1.5029(16) . ?
 C8 C9 1.4119(16) . ?
 C9 H9 0.9300 . ?
 C9 C10 1.3563(17) . ?
 C10 H10 0.9300 . ?
 C11 H11A 0.9700 . ?
 C11 H11B 0.9700 . ?
 C11 C12 1.5205(16) . ?
 C12 H12A 0.9700 . ?
 C12 H12B 0.9700 . ?
 C12 C13 1.5103(18) . ?
 C13 H13 0.9800 . ?
 C13 C14 1.5163(16) . ?
 C14 H14A 0.9700 . ?
 C14 H14B 0.9700 . ?
 C14 C15 1.5092(17) . ?
 C15 C16 1.4881(17) . ?
 C16 C17 1.3888(18) . ?
 C16 C21 1.3945(17) . ?
 C17 H17 0.9300 . ?
 C17 C18 1.3838(18) . ?
 C18 H18 0.9300 . ?
 C18 C19 1.3860(19) . ?
 C19 C20 1.389(2) . ?
 C19 C22 1.5131(19) . ?
 C20 H20 0.9300 . ?
 C20 C21 1.374(2) . ?
 C21 H21 0.9300 . ?
 C22 H22A 0.9600 . ?
 C22 H22B 0.9600 . ?
 C22 H22C 0.9600 . ?

loop_
  _geom_angle_atom_site_label_1
  _geom_angle_atom_site_label_2
  _geom_angle_atom_site_label_3
  _geom_angle
  _geom_angle_site_symmetry_1
  _geom_angle_site_symmetry_3
  _geom_angle_publ_flag
 C8 O1 C13 115.86(9) . . ?
 C2 C1 C6 119.32(12) . . ?
 C2 C1 C10 122.13(12) . . ?
 C10 C1 C6 118.55(11) . . ?
 C1 C2 H2 119.6 . . ?
 C3 C2 C1 120.88(14) . . ?
 C3 C2 H2 119.6 . . ?
 C2 C3 H3 120.0 . . ?
 C2 C3 C4 119.98(12) . . ?
 C4 C3 H3 120.0 . . ?
 C3 C4 H4 119.6 . . ?
 C5 C4 C3 120.78(13) . . ?
 C5 C4 H4 119.6 . . ?
 C4 C5 H5 119.4 . . ?
 C4 C5 C6 121.20(13) . . ?
 C6 C5 H5 119.4 . . ?
 C1 C6 C7 120.22(10) . . ?
 C5 C6 C1 117.83(11) . . ?
 C5 C6 C7 121.95(11) . . ?
 C6 C7 C11 121.12(10) . . ?
 C8 C7 C6 118.29(10) . . ?
 C8 C7 C11 120.59(10) . . ?
 O1 C8 C7 123.79(10) . . ?
 O1 C8 C9 114.40(10) . . ?
 C7 C8 C9 121.81(11) . . ?
 C8 C9 H9 119.9 . . ?
 C10 C9 C8 120.13(11) . . ?
 C10 C9 H9 119.9 . . ?
 C1 C10 H10 119.5 . . ?
 C9 C10 C1 120.97(11) . . ?
 C9 C10 H10 119.5 . . ?
 C7 C11 H11A 109.4 . . ?
 C7 C11 H11B 109.4 . . ?
 C7 C11 C12 111.21(9) . . ?
 H11A C11 H11B 108.0 . . ?
 C12 C11 H11A 109.4 . . ?
 C12 C11 H11B 109.4 . . ?
 C11 C12 H12A 109.6 . . ?
 C11 C12 H12B 109.6 . . ?
 H12A C12 H12B 108.1 . . ?
 C13 C12 C11 110.48(10) . . ?
 C13 C12 H12A 109.6 . . ?
 C13 C12 H12B 109.6 . . ?
 O1 C13 C12 110.20(10) . . ?
 O1 C13 H13 108.7 . . ?
 O1 C13 C14 105.82(9) . . ?
 C12 C13 H13 108.7 . . ?
 C12 C13 C14 114.54(10) . . ?
 C14 C13 H13 108.7 . . ?
 C13 C14 H14A 109.0 . . ?
 C13 C14 H14B 109.0 . . ?
 H14A C14 H14B 107.8 . . ?
 C15 C14 C13 113.08(10) . . ?
 C15 C14 H14A 109.0 . . ?
 C15 C14 H14B 109.0 . . ?
 O2 C15 C14 120.49(12) . . ?
 O2 C15 C16 120.42(12) . . ?
 C16 C15 C14 119.03(10) . . ?
 C17 C16 C15 123.38(10) . . ?
 C17 C16 C21 118.07(12) . . ?
 C21 C16 C15 118.55(12) . . ?
 C16 C17 H17 119.6 . . ?
 C18 C17 C16 120.81(11) . . ?
 C18 C17 H17 119.6 . . ?
 C17 C18 H18 119.4 . . ?
 C17 C18 C19 121.22(13) . . ?
 C19 C18 H18 119.4 . . ?
 C18 C19 C20 117.59(12) . . ?
 C18 C19 C22 120.75(15) . . ?
 C20 C19 C22 121.63(13) . . ?
 C19 C20 H20 119.1 . . ?
 C21 C20 C19 121.72(12) . . ?
 C21 C20 H20 119.1 . . ?
 C16 C21 H21 119.7 . . ?
 C20 C21 C16 120.58(13) . . ?
 C20 C21 H21 119.7 . . ?
 C19 C22 H22A 109.5 . . ?
 C19 C22 H22B 109.5 . . ?
 C19 C22 H22C 109.5 . . ?
 H22A C22 H22B 109.5 . . ?
 H22A C22 H22C 109.5 . . ?
 H22B C22 H22C 109.5 . . ?

loop_
  _geom_torsion_atom_site_label_1
  _geom_torsion_atom_site_label_2
  _geom_torsion_atom_site_label_3
  _geom_torsion_atom_site_label_4
  _geom_torsion
  _geom_torsion_site_symmetry_1
  _geom_torsion_site_symmetry_2
  _geom_torsion_site_symmetry_3
  _geom_torsion_site_symmetry_4
  _geom_torsion_publ_flag
 O1 C8 C9 C10 179.13(11) . . . . ?
 O1 C13 C14 C15 -154.06(11) . . . . ?
 O2 C15 C16 C17 -172.53(14) . . . . ?
 O2 C15 C16 C21 7.9(2) . . . . ?
 C1 C2 C3 C4 0.0(2) . . . . ?
 C1 C6 C7 C8 -0.52(16) . . . . ?
 C1 C6 C7 C11 179.26(11) . . . . ?
 C2 C1 C6 C5 0.08(16) . . . . ?
 C2 C1 C6 C7 179.32(10) . . . . ?
 C2 C1 C10 C9 -179.01(12) . . . . ?
 C2 C3 C4 C5 0.1(2) . . . . ?
 C3 C4 C5 C6 -0.2(2) . . . . ?
 C4 C5 C6 C1 0.05(18) . . . . ?
 C4 C5 C6 C7 -179.17(11) . . . . ?
 C5 C6 C7 C8 178.68(11) . . . . ?
 C5 C6 C7 C11 -1.53(17) . . . . ?
 C6 C1 C2 C3 -0.11(19) . . . . ?
 C6 C1 C10 C9 1.38(18) . . . . ?
 C6 C7 C8 O1 -178.93(9) . . . . ?
 C6 C7 C8 C9 1.87(17) . . . . ?
 C6 C7 C11 C12 -166.48(10) . . . . ?
 C7 C8 C9 C10 -1.60(19) . . . . ?
 C7 C11 C12 C13 -43.19(14) . . . . ?
 C8 O1 C13 C12 -47.06(13) . . . . ?
 C8 O1 C13 C14 -171.42(10) . . . . ?
 C8 C7 C11 C12 13.29(16) . . . . ?
 C8 C9 C10 C1 -0.10(19) . . . . ?
 C10 C1 C2 C3 -179.71(12) . . . . ?
 C10 C1 C6 C5 179.69(11) . . . . ?
 C10 C1 C6 C7 -1.07(16) . . . . ?
 C11 C7 C8 O1 1.28(17) . . . . ?
 C11 C7 C8 C9 -177.92(11) . . . . ?
 C11 C12 C13 O1 61.01(13) . . . . ?
 C11 C12 C13 C14 -179.82(10) . . . . ?
 C12 C13 C14 C15 84.33(14) . . . . ?
 C13 O1 C8 C7 16.31(16) . . . . ?
 C13 O1 C8 C9 -164.43(10) . . . . ?
 C13 C14 C15 O2 0.6(2) . . . . ?
 C13 C14 C15 C16 177.92(11) . . . . ?
 C14 C15 C16 C17 10.16(19) . . . . ?
 C14 C15 C16 C21 -169.38(12) . . . . ?
 C15 C16 C17 C18 179.75(11) . . . . ?
 C15 C16 C21 C20 179.29(12) . . . . ?
 C16 C17 C18 C19 0.7(2) . . . . ?
 C17 C16 C21 C20 -0.3(2) . . . . ?
 C17 C18 C19 C20 0.3(2) . . . . ?
 C17 C18 C19 C22 -177.62(14) . . . . ?
 C18 C19 C20 C21 -1.3(2) . . . . ?
 C19 C20 C21 C16 1.3(2) . . . . ?
 C21 C16 C17 C18 -0.71(19) . . . . ?
 C22 C19 C20 C21 176.59(14) . . . . ?

_shelx_res_file
;
TITL P1-B-0124-5 in P21/c #14
    0124_5.res
    created by SHELXL-2017/1 at 20:39:55 on 17-Apr-2022
REM reset to P21/c #14
CELL 1.54184 12.717795 7.806872 17.57183 90 103.8395 90
ZERR 4 0.000196 0.000118 0.000263 0 0.0016 0
LATT 1
SYMM -X,0.5+Y,0.5-Z
SFAC C H O
UNIT 88 80 8

L.S. 20
PLAN  5
SIZE 0.12 0.13 0.14
CONF
BOND $H
MORE -1
fmap 2
acta
OMIT -3 0 4
REM <olex2.extras>
REM <HklSrc "%.\\0124_5.hkl">
REM </olex2.extras>

WGHT    0.072200    0.148600
EXTI    0.007134
FVAR       0.68072
O1    3    0.486065    0.254359    0.005875    11.00000    0.05614    0.08340 =
         0.04819    0.00218    0.00982   -0.00821
O2    3    0.161005    0.333428   -0.066983    11.00000    0.07098    0.15131 =
         0.07551   -0.01323    0.02368    0.02391
C1    1    0.689728    0.249703    0.229817    11.00000    0.05886    0.05395 =
         0.05635   -0.00542    0.00817    0.00794
C2    1    0.759279    0.252014    0.305906    11.00000    0.06470    0.07474 =
         0.06535   -0.00932    0.00053    0.01191
AFIX  43
H2    2    0.829361    0.294130    0.313001    11.00000   -1.20000
AFIX   0
C3    1    0.724797    0.193175    0.369070    11.00000    0.08929    0.08346 =
         0.05248   -0.00430   -0.00202    0.02261
AFIX  43
H3    2    0.771307    0.195423    0.418737    11.00000   -1.20000
AFIX   0
C4    1    0.619475    0.129539    0.358984    11.00000    0.09942    0.07617 =
         0.05138    0.00529    0.01440    0.01093
AFIX  43
H4    2    0.596399    0.089888    0.402189    11.00000   -1.20000
AFIX   0
C5    1    0.550374    0.124997    0.286635    11.00000    0.07930    0.06492 =
         0.05473    0.00147    0.01815    0.00140
AFIX  43
H5    2    0.480788    0.081939    0.281203    11.00000   -1.20000
AFIX   0
C6    1    0.582682    0.184873    0.219281    11.00000    0.06059    0.04797 =
         0.05089   -0.00272    0.01324    0.00582
C7    1    0.510925    0.183127    0.143247    11.00000    0.05497    0.04936 =
         0.05084   -0.00404    0.01472    0.00059
C8    1    0.547790    0.246561    0.081449    11.00000    0.05392    0.05463 =
         0.04914   -0.00267    0.01158   -0.00106
C9    1    0.654635    0.307836    0.091164    11.00000    0.05796    0.06830 =
         0.05827    0.00177    0.01693   -0.00704
AFIX  43
H9    2    0.677929    0.347425    0.048040    11.00000   -1.20000
AFIX   0
C10   1    0.723372    0.309075    0.163267    11.00000    0.05110    0.06658 =
         0.06775   -0.00355    0.01117   -0.00481
AFIX  43
H10   2    0.793633    0.349516    0.169080    11.00000   -1.20000
AFIX   0
C11   1    0.397932    0.113298    0.130599    11.00000    0.05989    0.07426 =
         0.05719   -0.00201    0.01865   -0.00951
AFIX  23
H11A  2    0.353850    0.192628    0.152043    11.00000   -1.20000
H11B  2    0.399898    0.005281    0.158185    11.00000   -1.20000
AFIX   0
C12   1    0.347070    0.085873    0.043937    11.00000    0.05751    0.07047 =
         0.06199   -0.00794    0.01350   -0.01060
AFIX  23
H12A  2    0.375686   -0.018128    0.026355    11.00000   -1.20000
H12B  2    0.269363    0.072503    0.035949    11.00000   -1.20000
AFIX   0
C13   1    0.370782    0.236116   -0.003481    11.00000    0.05379    0.06512 =
         0.05573   -0.00706    0.01153    0.00063
AFIX  13
H13   2    0.342838    0.340545    0.015601    11.00000   -1.20000
AFIX   0
C14   1    0.323039    0.221218   -0.090971    11.00000    0.05637    0.07491 =
         0.05443   -0.00490    0.00859    0.00543
AFIX  23
H14A  2    0.366118    0.289255   -0.118400    11.00000   -1.20000
H14B  2    0.327232    0.102758   -0.106637    11.00000   -1.20000
AFIX   0
C15   1    0.206720    0.279777   -0.115333    11.00000    0.05529    0.07116 =
         0.06458   -0.00498    0.01607    0.00113
C16   1    0.150424    0.278034   -0.199950    11.00000    0.04498    0.05690 =
         0.06878   -0.00198    0.01012   -0.00276
C17   1    0.193086    0.201208   -0.257239    11.00000    0.04789    0.06970 =
         0.06519    0.00183    0.00996    0.00617
AFIX  43
H17   2    0.260329    0.147849   -0.243124    11.00000   -1.20000
AFIX   0
C18   1    0.136764    0.203082   -0.335067    11.00000    0.05643    0.08221 =
         0.06483   -0.00020    0.01158    0.00160
AFIX  43
H18   2    0.166475    0.149761   -0.372397    11.00000   -1.20000
AFIX   0
C19   1    0.036896    0.282951   -0.358417    11.00000    0.05395    0.07364 =
         0.07360    0.00844    0.00295   -0.00482
C20   1   -0.004410    0.361767   -0.300896    11.00000    0.04752    0.07123 =
         0.09742   -0.00104   -0.00117    0.00647
AFIX  43
H20   2   -0.070606    0.418189   -0.315301    11.00000   -1.20000
AFIX   0
C21   1    0.049967    0.358530   -0.223309    11.00000    0.04952    0.06948 =
         0.08750   -0.01419    0.01169    0.00282
AFIX  43
H21   2    0.019525    0.410477   -0.186026    11.00000   -1.20000
AFIX   0
C22   1   -0.025922    0.278286   -0.443199    11.00000    0.07651    0.13717 =
         0.07949    0.01576   -0.00560    0.00238
AFIX 137
H22A  2    0.023721    0.274521   -0.476614    11.00000   -1.50000
H22B  2   -0.070148    0.379033   -0.454765    11.00000   -1.50000
H22C  2   -0.071194    0.178342   -0.452006    11.00000   -1.50000
AFIX   0
HKLF 4


REM  P1-B-0124-5 in P21/c #14
REM R1 =  0.0421 for    2981 Fo > 4sig(Fo)  and  0.0456 for all    3363 data
REM    219 parameters refined using      0 restraints

END

WGHT      0.0712      0.1530

REM Highest difference peak  0.190,  deepest hole -0.135,  1-sigma level  0.030
Q1    1   0.6405  0.2238  0.2219  11.00000  0.05    0.19
Q2    1  -0.1083  0.2926 -0.4434  11.00000  0.05    0.18
Q3    1   0.1063  0.2983 -0.2111  11.00000  0.05    0.15
Q4    1   0.5102  0.2554  0.1214  11.00000  0.05    0.15
Q5    1   0.5447  0.1930  0.1809  11.00000  0.05    0.15
;
_shelx_res_checksum                55487
_shelx_hkl_file
;
   0   0   1    0.39    0.04
   0   0   2  820.26   10.66
   0   0   3    4.76    0.26
   0   0   4  137.40    2.34
   0   0   5    0.17    0.11
   0   0  -5   -0.01    0.04
   0   0   6   13.12    0.65
   0   0  -6   13.84    0.68
   0   0   7    0.08    0.14
   0   0   8  129.21    2.87
   0   0   9    0.70    0.27
   0   0   9    0.69    0.13
   0   0  10   18.29    0.59
   0   0  10   19.86    1.13
   0   0  11    0.40    0.25
   0   0  11   -0.02    0.13
   0   0 -12    0.34    0.17
   0   0  12    0.09    0.33
   0   0  12    0.24    0.16
   0   0 -13    0.30    0.19
   0   0  13    0.89    0.21
   0   0  13    0.94    0.40
   0   0  14  403.25    6.03
   0   0  14  407.67    8.26
   0   0 -14  402.28    6.00
   0   0  15    1.05    0.26
   0   0  15    0.86    0.44
   0   0 -15    0.06    0.24
   0   0 -16    0.17    0.22
   0   0  16    0.54    0.23
   0   0  17    0.02    0.17
   0   0 -17   -0.03    0.19
   0   0  18    0.25    0.17
   0   0 -18    0.27    0.18
   0   0  19    0.01    0.13
   0   0 -19   -0.06    0.16
   0   0  20    4.51    0.30
   0   1   0    0.12    0.05
   0   1  -1    2.87    0.17
   0   1  -1    2.98    0.13
   0  -1  -1    3.06    0.13
   0  -1   1    2.71    0.12
   0   1  -2  597.61    7.78
   0  -1  -2  590.32    7.77
   0   1   2  583.32    7.74
   0  -1   2  581.81    7.75
   0  -1  -3  262.03    3.88
   0   1  -3  271.42    3.89
   0  -1   3  260.00    3.85
   0   1   3  270.76    3.85
   0   1  -4    1.15    0.18
   0   1   4    1.40    0.18
   0  -1   4    1.01    0.16
   0   1  -5    4.50    0.36
   0  -1  -5    4.40    0.35
   0   1   5    4.65    0.34
   0  -1   5    4.56    0.35
   0  -1   6   35.59    1.13
   0   1   6   34.69    1.10
   0   1   7   63.57    1.71
   0  -1   7   61.63    1.70
   0   1   8  689.60   10.24
   0  -1   8  685.36   10.27
   0  -1   9   19.53    0.57
   0   1   9   18.70    0.56
   0   1   9   20.56    1.08
   0  -1   9   20.39    1.08
   0   1  10    0.01    0.10
   0  -1  10    0.10    0.11
   0   1  10    0.07    0.22
   0  -1  10    0.03    0.22
   0   1  10    0.13    0.10
   0  -1  11    6.57    0.37
   0   1  11    5.82    0.35
   0  -1  11    7.22    0.76
   0   1  11    7.11    0.74
   0   1  11    6.85    0.34
   0  -1  12  137.05    2.45
   0   1  12  140.45    2.45
   0   1 -12  138.78    2.44
   0  -1 -12  142.86    2.45
   0   1  12  135.05    3.80
   0  -1  12  143.09    3.91
   0   1  12  138.37    2.30
   0   1  13   34.35    1.01
   0  -1  13   36.28    1.04
   0  -1 -13   36.14    1.02
   0   1 -13   35.04    1.02
   0  -1  13   34.45    1.88
   0   1  13   36.84    1.94
   0   1  13   32.21    0.87
   0   1 -14  218.20    3.64
   0  -1 -14  221.76    3.65
   0   1  14  213.85    5.47
   0  -1  14  229.91    5.65
   0   1  14  216.28    3.66
   0  -1  14  223.52    3.69
   0  -1  15    0.06    0.36
   0   1  15    0.12    0.39
   0   1  15    0.21    0.20
   0  -1  15    0.02    0.21
   0   1 -15   -0.04    0.24
   0  -1 -15   -0.16    0.25
   0  -1  16   10.23    0.58
   0   1  16    9.23    0.55
   0  -1 -16    8.91    0.55
   0   1 -16    9.65    0.56
   0  -1  17    0.03    0.17
   0   1  17   -0.10    0.16
   0  -1 -17    0.19    0.14
   0   1 -17    0.03    0.19
   0  -1 -17   -0.03    0.18
   0  -1  18    0.19    0.18
   0   1  18    0.29    0.16
   0  -1 -18    0.03    0.16
   0   1 -18    0.24    0.18
   0  -1  19    0.11    0.14
   0   1  19    0.09    0.13
   0  -1 -19    0.07    0.16
   0   1 -19    0.07    0.14
   0   1  20    0.91    0.16
   0  -1  20    1.00    0.17
   0   2   1 3634.86   46.53
   0   2  -1 3644.13   46.48
   0  -2   2   77.01    1.28
   0   2   2   75.55    1.25
   0  -2   3   78.63    1.45
   0   2   3   77.86    1.42
   0  -2   4    9.61    0.46
   0   2   4    9.73    0.45
   0   2   5    2.77    0.28
   0  -2   5    3.07    0.31
   0   2   6    0.95    0.21
   0  -2   6    1.37    0.24
   0  -2   7   12.40    0.73
   0   2   7   12.67    0.73
   0   2   8  122.14    1.96
   0  -2   8  119.85    2.86
   0   2   8  124.24    2.88
   0   2   9   53.78    1.11
   0  -2   9   54.65    1.13
   0   2   9   55.51    1.12
   0  -2   9   56.68    1.95
   0   2   9   56.60    1.92
   0   2  10  141.66    3.56
   0  -2  10  150.84    3.68
   0   2  10  143.75    2.35
   0  -2  10  144.27    2.39
   0   2  10  143.58    2.37
   0   2 -10  143.28    3.20
   0  -2  11   83.60    2.77
   0   2  11   83.15    2.73
   0   2 -11   79.96    2.31
   0   2  11   80.51    1.57
   0  -2  11   83.87    1.65
   0   2  11   83.08    1.63
   0   2 -12  128.24    2.24
   0  -2 -12  130.50    2.31
   0   2 -12  125.17    2.29
   0  -2  12  128.10    3.75
   0   2  12  129.63    3.73
   0   2  12  123.75    2.23
   0   2  12  131.67    2.34
   0  -2  12  130.80    2.35
   0   2 -13  535.45    7.57
   0  -2 -13  545.86    7.68
   0   2 -13  541.89    7.68
   0   2  13  534.69    9.88
   0  -2  13  546.59   10.01
   0   2  13  529.94    7.56
   0   2  13  540.94    7.72
   0  -2  13  557.72    7.76
   0   2 -14  133.46    2.40
   0  -2 -14  137.07    2.52
   0   2 -14  137.09    2.52
   0   2  14  130.99    4.06
   0  -2  14  138.09    4.21
   0   2  14  135.25    2.54
   0  -2  14  141.39    2.60
   0   2  14  131.40    2.38
   0   2 -15   13.11    0.56
   0  -2 -15   12.39    0.61
   0   2 -15   12.71    0.63
   0  -2  15   12.40    0.63
   0   2  15   12.46    0.62
   0   2 -16    5.46    0.36
   0   2  16    5.67    0.42
   0  -2  16    5.94    0.43
   0   2 -16    5.08    0.40
   0  -2 -16    5.21    0.40
   0   2  17    6.02    0.41
   0  -2  17    5.57    0.41
   0   2 -17    5.25    0.39
   0  -2 -17    5.96    0.41
   0  -2  18    0.19    0.14
   0   2  18    0.13    0.14
   0   2 -18    0.02    0.15
   0  -2 -18    0.12    0.12
   0  -2 -18    0.04    0.16
   0   2  19   -0.08    0.11
   0  -2  19    0.10    0.13
   0   3   0   30.20    0.88
   0   3   0    0.09    0.15
   0   3  -1  390.52    5.74
   0   3   1  383.18    5.79
   0   3  -2   13.89    0.74
   0   3   2   13.76    0.65
   0  -3   3  111.02    1.86
   0   3   3  113.58    1.83
   0   3  -3  114.99    2.57
   0  -3   4   12.36    0.53
   0   3   4   12.39    0.52
   0   3  -4   12.70    0.76
   0   3   5    7.80    0.47
   0  -3   5    8.20    0.50
   0   3  -5    7.85    0.63
   0  -3   6    6.48    0.50
   0   3   6    6.07    0.47
   0   3  -6    6.55    0.59
   0   3   7   14.72    0.82
   0  -3   7   14.95    0.84
   0   3  -7   17.34    0.99
   0   3   8    6.31    0.60
   0  -3   8    5.26    0.56
   0   3   8    5.85    0.32
   0   3  -8    5.87    0.62
   0   3   9    5.92    0.65
   0  -3   9    6.64    0.68
   0   3   9    6.65    0.37
   0   3   9    6.37    0.34
   0   3  -9    6.48    0.69
   0  -3  10    0.48    0.30
   0   3  10    0.27    0.25
   0   3 -10    0.29    0.29
   0  -3  10    0.47    0.15
   0   3  10    0.46    0.14
   0   3  10    0.42    0.15
   0  -3  11    1.10    0.39
   0   3  11    1.01    0.38
   0   3 -11    0.98    0.36
   0   3 -11    1.21    0.21
   0  -3  11    1.07    0.19
   0   3  11    0.88    0.19
   0   3  11    1.16    0.22
   0   3  11    1.00    0.16
   0   3  12  193.11    3.05
   0   3 -12  200.82    3.27
   0   3 -12  197.93    3.24
   0  -3  12  202.03    3.32
   0   3  12  204.85    3.29
   0   3  12  198.83    3.26
   0  -3  12  194.50    4.93
   0   3  12  209.18    4.97
   0   3  13    3.30    0.29
   0   3 -13    3.62    0.35
   0   3 -13    3.15    0.34
   0  -3 -13    3.49    0.33
   0   3  13    3.14    0.33
   0  -3  13    3.59    0.35
   0   3  13    2.55    0.31
   0   3  13    2.80    0.61
   0   3 -14  181.36    3.09
   0  -3 -14  182.27    3.07
   0   3  14  182.71    3.07
   0   3  14  183.25    2.87
   0   3 -14  182.70    3.08
   0  -3  14  182.32    3.17
   0   3  14  183.19    3.13
   0   3 -15    4.65    0.37
   0  -3 -15    5.03    0.37
   0   3  15    4.86    0.37
   0  -3  15    4.61    0.37
   0   3 -15    4.65    0.37
   0  -3 -16    0.32    0.17
   0   3 -16    0.58    0.19
   0   3  16    0.44    0.17
   0  -3  16    0.58    0.19
   0   3 -16    0.50    0.19
   0  -3  17    3.48    0.31
   0   3 -17    3.43    0.29
   0   3 -18    1.37    0.23
   0  -3 -18    1.68    0.21
   0  -3  18    1.49    0.19
   0  -3 -19   -0.04    0.10
   0   3 -19    0.06    0.11
   0   3  20    0.78    0.12
   0   3 -20    0.90    0.13
   0   4   0  350.89    5.49
   0   4   1   56.67    1.53
   0   4   2  216.86    3.88
   0   4  -3    0.81    0.31
   0   4   3    0.50    0.19
   0   4  -4   56.50    1.20
   0   4   4   55.92    1.13
   0   4   4   54.10    1.72
   0   4  -4   59.34    2.04
   0   4   5   44.93    0.97
   0   4   5   41.25    0.92
   0   4  -5   42.22    1.03
   0   4   5   38.92    1.53
   0   4  -5   44.32    1.79
   0   4   6    8.37    0.38
   0   4  -6    8.74    0.45
   0   4  -6    8.65    0.81
   0   4   7   13.65    0.52
   0   4  -7   13.44    0.60
   0   4  -7   13.03    1.01
   0   4   8   18.98    0.65
   0   4  -8   20.51    0.79
   0   4  -8   19.24    1.27
   0   4   9    7.10    0.36
   0   4  -9    7.75    0.51
   0   4 -10  114.69    2.40
   0   4 -10  119.14    3.47
   0   4 -11   40.57    1.09
   0   4  11   37.18    0.94
   0   4 -11   37.07    1.26
   0   4  11   40.03    1.09
   0   4 -11   39.03    1.90
   0   4  12  141.90    2.39
   0   4 -12  147.57    2.62
   0   4  12  147.37    2.61
   0   4  13  188.42    2.98
   0   4 -13  190.76    3.20
   0   4  13  191.41    3.19
   0   4 -14    0.31    0.22
   0   4 -14    0.06    0.21
   0   4 -15    3.29    0.32
   0   4 -15    3.32    0.40
   0   4 -16    9.54    0.47
   0   4 -16    8.70    0.55
   0   4 -17    8.35    0.40
   0   4 -17    7.59    0.46
   0   4 -18    1.09    0.17
   0   4 -19    2.11    0.19
   0   4  19    2.01    0.17
   0  -4 -19    2.13    0.17
   0   5   0    0.06    0.12
   0   5   1   45.87    1.05
   0   5   2    0.43    0.15
   0   5  -2    0.54    0.15
   0   5   3   10.57    0.40
   0   5   3   10.36    0.46
   0   5  -4   85.99    1.73
   0   5   4   88.30    1.60
   0   5   4   89.24    1.68
   0   5   5   13.53    0.52
   0   5  -5   13.10    0.58
   0   5   5   12.49    0.63
   0   5  -5   14.20    1.15
   0   5   6   11.81    0.63
   0   5   6   12.95    0.48
   0   5  -6   11.66    1.08
   0   5  -6   12.91    0.45
   0   5   6   13.41    0.54
   0   5  -6   12.67    0.60
   0   5   6   12.40    0.49
   0   5   7    4.10    0.29
   0   5  -7    3.88    0.67
   0   5   7    3.32    0.37
   0   5  -7    4.13    0.26
   0   5   7    3.46    0.30
   0   5  -7    3.55    0.34
   0   5   8    0.46    0.16
   0   5  -8    0.95    0.23
   0   5   8    0.90    0.20
   0   5   8    0.44    0.22
   0   5   9   14.02    0.55
   0   5  -9   15.43    0.64
   0   5  -9   15.68    0.75
   0   5   9   14.60    0.64
   0   5   9   14.01    0.76
   0   5 -10    5.38    0.41
   0   5  10    5.74    0.36
   0   5  10    6.01    0.43
   0   5 -10    5.88    0.49
   0   5 -10    5.02    0.77
   0   5  11    7.41    0.48
   0   5 -11    7.57    0.55
   0   5  11    7.07    0.40
   0   5 -12   62.80    1.72
   0   5 -13   31.74    0.96
   0   5  13   31.79    1.12
   0   5 -14    8.67    0.49
   0   5 -14    7.32    0.52
   0   5  14    9.17    0.56
   0   5 -15    4.31    0.33
   0   5 -15    3.15    0.34
   0  -5 -16   -0.06    0.12
   0   5 -16    0.17    0.16
   0   5 -16    0.19    0.13
   0   5 -16   -0.07    0.17
   0   5 -17    7.24    0.37
   0  -5 -17    8.31    0.36
   0   5 -18    2.75    0.19
   0  -5 -18    2.59    0.18
   0   6   0   44.47    0.97
   0   6   0   41.14    1.08
   0   6   0   43.49    1.10
   0   6   0   43.57    1.13
   0   6  -1   48.94    1.01
   0   6   1   47.53    1.02
   0   6   1   46.91    1.22
   0   6  -1   47.95    1.15
   0   6  -1   48.52    1.17
   0   6   1   45.73    1.14
   0   6  -1   44.05    1.13
   0   6  -2   76.16    1.36
   0   6   2   72.19    1.37
   0   6   2   70.65    1.62
   0   6   2   69.06    1.50
   0   6  -2   69.51    1.52
   0   6  -2   72.60    1.50
   0   6  -2   72.43    1.49
   0   6   3    9.15    0.41
   0   6   3    9.75    0.55
   0   6  -3   11.16    0.53
   0   6   3    9.59    0.48
   0   6  -3    9.75    0.45
   0   6  -3   10.73    0.48
   0   6   4   44.31    1.01
   0   6   4   43.74    1.27
   0   6  -4   47.53    1.11
   0   6  -4   44.56    1.04
   0   6   4   42.68    1.03
   0   6   4   46.11    1.14
   0   6  -5    8.86    0.45
   0   6   5    7.95    0.40
   0   6   5    6.99    0.51
   0   6  -5    7.74    0.39
   0   6  -5    8.49    0.50
   0   6  -6    0.45    0.17
   0   6   6    0.04    0.17
   0   6  -6    0.20    0.11
   0   6   6    0.07    0.14
   0   6  -6    0.13    0.14
   0   6  -7    0.07    0.11
   0   6   7    0.19    0.19
   0   6  -7   -0.03    0.14
   0   6  -7    0.08    0.15
   0   6   7    0.24    0.16
   0   6  -7    0.44    0.18
   0   6   8    0.85    0.24
   0   6  -8    0.75    0.18
   0   6   8    0.53    0.17
   0   6  -8    0.55    0.20
   0   6   9    3.49    0.40
   0   6  -9    3.07    0.32
   0   6  -9    3.45    0.36
   0   6  10   29.01    1.10
   0   6 -10   27.05    0.95
   0   6 -10   29.64    0.94
   0   6  11    4.63    0.44
   0   6 -11    4.57    0.39
   0   6 -11    5.59    0.45
   0   6 -11    5.46    0.41
   0   6 -12    2.25    0.30
   0   6 -12    2.02    0.28
   0   6 -12    2.43    0.31
   0   6 -13   11.94    0.58
   0   6 -13   10.80    0.56
   0   6  14    0.66    0.19
   0  -6 -14    0.47    0.14
   0   6 -14    0.22    0.14
   0   6 -14    0.27    0.15
   0   6 -15    4.30    0.29
   0  -6 -15    4.73    0.27
   0   6  15    4.08    0.29
   0  -6 -16    7.14    0.29
   0   6  16    6.25    0.30
   0   7   0    0.09    0.13
   0   7   0   -0.05    0.15
   0   7   0    0.08    0.15
   0   7   0   -0.05    0.17
   0   7  -1    5.06    0.36
   0   7   1    5.57    0.41
   0   7   1    4.95    0.38
   0   7  -1    4.57    0.34
   0   7  -1    4.25    0.36
   0   7   1    4.58    0.35
   0   7   1    5.00    0.31
   0   7  -1    4.95    0.30
   0   7   2   12.91    0.61
   0   7   2   12.97    0.63
   0   7  -2   14.39    0.60
   0   7  -2   13.84    0.56
   0   7   2   13.83    0.59
   0   7  -2   13.07    0.60
   0   7   2   15.28    0.54
   0   7   3   12.98    0.64
   0   7  -3   13.90    0.55
   0   7  -3   12.11    0.58
   0   7   3   13.85    0.59
   0   7  -4   59.24    1.24
   0   7  -4   57.75    1.39
   0   7   4   56.13    1.48
   0   7  -5    0.38    0.15
   0   7   5    0.25    0.19
   0   7  -6    0.55    0.19
   0   7   6    0.57    0.22
   0   7  -6    0.77    0.17
   0   7  -6    0.52    0.16
   0   7  -7    1.38    0.21
   0   7  -7    1.25    0.23
   0   7   7    1.05    0.25
   0   7  -8    0.01    0.14
   0   7   8    0.03    0.19
   0   7  -9    0.19    0.16
   0   7   9   -0.02    0.21
   0   7 -10    0.28    0.16
   0   7  10    0.22    0.18
   0   7 -11    8.54    0.43
   0   7  11    7.66    0.46
   0   7 -12    0.15    0.15
   0   7  12    0.23    0.16
   0   7  13    5.18    0.31
   0   7  14    1.80    0.17
   0   7  15    0.53    0.08
   0   8   0    7.70    0.42
   0   8   0    7.91    0.44
   0   8   0    7.37    0.41
   0   8   1    0.19    0.14
   0   8  -1    0.20    0.15
   0   8   1    0.25    0.17
   0   8  -1    0.12    0.15
   0   8  -1    0.01    0.14
   0   8   2    0.86    0.19
   0   8   2    0.72    0.18
   0   8  -2    0.65    0.17
   0   8  -2    0.64    0.18
   0   8  -3    5.24    0.31
   0   8   3    4.35    0.35
   0   8  -3    4.52    0.34
   0   8  -4   18.85    0.58
   0   8  -4   17.45    0.64
   0   8   5    1.47    0.23
   0   8  -5    2.07    0.21
   0   8   5    1.68    0.24
   0   8  -5    1.27    0.21
   0   8   6   -0.05    0.14
   0   8   6   -0.01    0.14
   0   8  -6   -0.03    0.15
   0   8   7    0.48    0.15
   0   8   7    0.49    0.17
   0   8   8    0.08    0.12
   0   8   8    0.14    0.13
   0   8   9    2.02    0.19
   0   8   9    1.95    0.22
   0   8  10   16.03    0.53
   0   8  11    1.68    0.16
   0   8  12    0.08    0.07
   0   9   0   -0.01    0.11
   0   9   1    0.72    0.14
   0   9  -1    0.74    0.14
   0   9  -2    9.04    0.35
   0   9   2    6.77    0.33
   0   9   3    4.32    0.27
   0   9   4    4.91    0.27
   0   9   5    3.11    0.20
   0   9   5    3.10    0.21
   0   9   6    0.76    0.12
   0   9   6    0.78    0.12
   0   9   7    0.93    0.11
   0   9   7    0.94    0.12
   0   9   8    1.35    0.11
   1   0 -20   11.65    0.49
  -1   0  20   11.86    0.51
   1   0 -19   -0.08    0.18
  -1   0  19    0.12    0.15
   1   0 -18    1.97    0.29
  -1   0  18    2.06    0.29
   1   0 -17   -0.16    0.22
  -1   0  17   -0.06    0.18
   1   0 -16   45.20    1.26
  -1   0  16   46.36    1.33
   1   0 -15    0.33    0.25
  -1   0  15   -0.06    0.37
  -1   0  15    0.05    0.23
   1   0 -14  532.20    7.51
  -1   0  14  512.11    9.95
  -1   0  14  515.44    7.60
   1   0 -13    0.10    0.19
  -1   0  13    0.05    0.34
  -1   0  13    0.09    0.19
  -1   0  12   59.40    2.39
  -1   0  12   60.45    1.38
  -1   0  11    0.25    0.31
  -1   0  11    0.13    0.13
  -1   0  10    3.85    0.52
  -1   0  10    3.09    0.24
   1   0  -9   -0.11    0.18
  -1   0   9   -0.06    0.27
   1   0  -8    0.62    0.20
  -1   0   8    0.23    0.17
   1   0  -7    0.02    0.13
  -1   0   7   -0.06    0.15
   1   0  -6  578.06    8.14
  -1   0   6  550.31    8.23
  -1   0   5    0.20    0.13
  -1   0   4  698.46    9.54
  -1   0   3    0.03    0.06
  -1   0   2 2340.28   29.92
   1   0  -1    0.02    0.02
  -1   0   0 1478.23   18.89
   1   0   1    0.02    0.03
  -1   0  -2  485.61    6.23
   1   0   2  474.33    6.54
   1   0   3    0.36    0.11
   1   0   4  756.10   10.25
   1   0   5    0.06    0.10
   1   0   6   46.22    1.31
   1   0   7   -0.02    0.20
   1   0   8 4505.21   58.47
   1   0   9    0.11    0.19
   1   0   9    0.01    0.08
   1   0  10  571.82    9.28
   1   0  10  573.51    7.80
   1   0  11    0.24    0.13
   1   0  11    0.61    0.32
   1   0  12   19.76    1.31
   1   0  12   19.71    0.70
  -1   0 -12   19.65    0.72
   1   0  13    0.04    0.17
  -1   0 -13   -0.10    0.24
   1   0  13    0.25    0.32
   1   0  14    2.18    0.54
  -1   0 -14    2.12    0.33
   1   0  14    2.76    0.31
  -1   0 -15    0.22    0.21
  -1   0 -15    0.04    0.13
   1   0  15   -0.07    0.21
  -1   0 -16    0.78    0.18
  -1   0 -16    1.12    0.24
   1   0  16    1.34    0.26
  -1   0 -17   -0.06    0.18
   1   0  17   -0.01    0.16
  -1   0 -18    0.17    0.18
   1   0  18    0.32    0.16
   1   0  19    0.12    0.14
   1  -1 -20    3.80    0.28
   1   1 -20    3.17    0.26
  -1  -1  20    3.84    0.29
  -1   1  20    3.70    0.28
   1   1 -19    0.81    0.19
   1  -1 -19    1.13    0.22
  -1  -1  19    1.08    0.21
  -1   1  19    0.95    0.19
  -1   1  18   17.08    0.71
  -1  -1  18   17.84    0.73
   1  -1 -18   16.60    0.70
   1   1 -18   17.31    0.70
  -1  -1  17    9.40    0.56
  -1   1  17    8.44    0.53
   1   1 -17    8.10    0.51
   1  -1 -17    8.51    0.52
  -1  -1  16   63.39    1.62
  -1   1  16   63.63    1.61
   1   1 -16   65.18    1.56
   1  -1 -16   67.13    1.58
  -1   1  15    0.16    0.23
  -1  -1  15    0.34    0.25
  -1  -1  15    0.58    0.46
  -1   1  15    0.13    0.36
   1   1 -15    0.52    0.24
   1  -1 -15    0.35    0.24
  -1   1  14    1.88    0.34
  -1  -1  14    2.09    0.35
   1   1 -14    1.74    0.30
   1  -1 -14    3.07    0.35
  -1   1  14    1.19    0.53
  -1  -1  14    2.55    0.69
   1  -1 -13    3.76    0.34
   1   1 -13    3.72    0.33
  -1   1  13    2.34    0.61
  -1  -1  13    3.59    0.70
  -1   1  13    3.24    0.33
  -1  -1  13    3.38    0.34
  -1   1  12   15.71    1.20
  -1  -1  12   15.55    1.21
  -1   1  12   15.25    0.62
  -1  -1  12   15.74    0.64
  -1   1  12   15.11    0.54
  -1   1  11   20.78    1.30
  -1  -1  11   21.17    1.32
  -1   1  11   20.35    0.68
  -1  -1  11   18.95    0.66
  -1   1  11   19.91    0.61
  -1   1  10   33.06    1.55
  -1  -1  10   35.85    1.61
  -1   1  10   34.39    0.80
  -1   1  10   33.51    0.86
  -1  -1  10   33.70    0.87
  -1  -1   9    0.01    0.11
   1   1  -9    0.24    0.19
   1  -1  -9    0.30    0.18
  -1   1   9    0.03    0.24
  -1  -1   9    0.09    0.23
   1  -1  -8   33.89    1.30
   1   1  -8   34.76    1.31
  -1  -1   8   35.74    1.38
  -1   1   8   34.73    1.35
  -1   1   7   61.52    1.72
   1  -1  -7   62.50    1.68
   1   1  -7   59.35    1.65
  -1  -1   7   61.37    1.74
   1  -1  -6    0.05    0.12
   1   1  -6    0.09    0.12
  -1   1   6   -0.02    0.12
  -1  -1   6    0.11    0.13
   1   1  -5  220.24    3.54
   1  -1  -5  225.03    3.55
  -1   1   5  218.86    3.64
  -1  -1   5  213.08    3.65
   1   1  -4  357.96    5.22
   1  -1  -4  373.65    5.23
  -1   1   4  357.21    5.31
  -1  -1   4  366.24    5.35
   1  -1  -3  228.63    3.32
   1   1  -3  225.61    3.32
  -1  -1   3  225.51    3.42
  -1   1   3  220.53    3.39
   1   1  -2 1482.29   19.49
   1  -1  -2 1526.77   19.49
  -1  -1   2 1526.02   19.57
  -1   1   2 1538.09   19.56
  -1  -1   1   69.30    1.21
  -1   1   1   68.21    1.19
   1  -1   0  255.44    3.45
   1   1   0  253.30    3.45
  -1   1   0  246.51    3.41
  -1  -1   0  248.59    3.42
  -1   1  -1  112.35    1.86
   1   1   1  111.46    1.65
   1  -1   1  112.59    1.73
   1   1   1  111.31    1.72
  -1   1  -2  499.38    6.85
   1  -1   2  503.61    6.77
   1   1   2  497.87    6.76
   1  -1   3  476.65    6.47
   1   1   3  471.03    6.46
   1   1   4    0.50    0.13
   1  -1   4    0.05    0.09
   1   1   5   16.99    0.67
   1  -1   5   16.57    0.67
   1   1   6  205.77    3.58
   1  -1   6  205.03    3.60
   1   1   7  216.38    3.94
   1  -1   7  216.53    3.96
   1   1   8  547.45    8.46
   1  -1   8  545.79    8.48
   1   1   9   14.65    0.45
  -1   1  -9   15.70    0.73
   1   1   9   13.86    0.47
   1  -1   9   14.22    0.48
   1  -1   9   13.63    0.87
   1   1   9   13.98    0.88
   1  -1  10    6.47    0.34
   1   1  10    6.05    0.33
   1  -1  10    5.44    0.61
   1   1  10    7.05    0.69
   1   1  10    6.42    0.31
   1   1  11   23.28    0.65
   1  -1  11   24.66    0.74
   1   1  11   24.20    0.73
   1  -1  11   24.00    1.36
   1   1  11   22.97    1.31
   1   1  12   19.02    0.61
   1  -1  12   21.48    1.37
   1   1  12   19.97    1.32
   1   1  12   20.16    0.70
   1  -1  12   21.47    0.73
  -1   1 -12   21.68    0.76
  -1  -1 -12   20.80    0.75
   1   1  13    0.21    0.13
   1  -1  13    0.39    0.17
   1   1  13    0.32    0.18
  -1  -1 -13   -0.03    0.24
  -1   1 -13    0.16    0.24
   1   1  13    0.41    0.36
   1  -1  13    0.10    0.31
  -1  -1 -14   68.10    1.62
  -1   1 -14   68.15    1.62
   1  -1  14   70.84    1.59
   1   1  14   67.15    1.55
   1   1  14   72.03    2.83
   1  -1  14   68.58    2.80
   1   1  14   64.88    1.36
  -1   1 -15    8.93    0.54
  -1  -1 -15    8.93    0.54
   1  -1  15    9.27    0.54
   1   1  15    8.27    0.51
  -1   1 -16    1.48    0.27
  -1  -1 -16    1.52    0.27
   1   1  16    1.79    0.26
   1  -1  16    1.79    0.28
  -1  -1 -16    1.69    0.23
   1  -1  17    0.32    0.19
   1   1  17    0.27    0.17
  -1  -1 -17    0.36    0.15
  -1  -1 -17    0.20    0.19
  -1   1 -17    0.21    0.18
   1  -1  18    0.01    0.15
   1   1  18    0.05    0.14
   1  -1  19    0.24    0.14
   1   1  19    0.32    0.14
  -1   1 -20    7.04    0.29
   1   2 -20    0.72    0.17
  -1   2  19    2.32    0.24
  -1  -2  19    2.41    0.26
   1   2 -19    2.16    0.23
   1  -2 -19    2.42    0.24
  -1  -2  18    2.69    0.29
  -1   2  18    2.40    0.27
   1  -2 -18    2.77    0.28
   1   2 -18    2.59    0.28
  -1  -2  17   18.56    0.76
  -1   2  17   17.20    0.72
   1  -2 -17   16.98    0.69
   1   2 -17   17.18    0.70
  -1   2  16    9.90    0.57
  -1  -2  16   11.94    0.62
   1   2 -16   11.04    0.57
   1  -2 -16   10.22    0.55
   1   2 -16   10.83    0.49
  -1  -2  15    7.63    0.52
   1   2 -15    7.40    0.49
   1  -2 -15    7.49    0.49
   1   2 -15    7.90    0.45
   1   2 -14  169.65    2.94
   1  -2 -14  169.13    2.93
   1   2 -14  166.28    2.83
  -1  -2  14  174.87    3.09
  -1   2  14  172.25    3.05
  -1  -2  14  166.21    4.81
  -1   2  14  171.07    4.78
  -1   2  13   69.42    1.59
  -1  -2  13   71.86    1.64
  -1  -2  13   71.98    2.89
  -1   2  13   66.77    2.74
  -1   2  13   67.04    1.47
   1   2 -13   67.63    1.51
   1  -2 -13   70.34    1.52
  -1  -2  12  161.51    2.79
  -1   2  12  157.64    2.76
  -1  -2  12  159.17    4.34
  -1   2  12  162.85    4.32
  -1   2  12  154.73    2.64
   1   2 -12  157.84    2.67
   1  -2 -12  160.34    2.67
  -1  -2  11    4.36    0.63
  -1   2  11    4.38    0.62
  -1   2  11    4.76    0.33
  -1  -2  11    4.24    0.32
  -1   2  11    4.03    0.30
  -1   2  10  324.70    6.23
  -1  -2  10  334.62    6.33
  -1  -2  10  323.86    4.72
  -1   2  10  315.56    4.69
  -1   2  10  324.84    4.65
  -1  -2   9  241.22    4.86
  -1   2   9  236.53    4.81
  -1   2   9  235.09    3.53
  -1  -2   9  235.40    3.55
  -1   2   9  244.21    3.52
  -1  -2   8    5.60    0.57
  -1   2   8    4.65    0.52
  -1  -2   7  177.67    3.54
  -1   2   7  176.59    3.51
   1  -2  -7  181.10    3.41
   1   2  -7  175.56    3.39
  -1  -2   6  157.07    3.05
  -1   2   6  154.00    2.99
   1   2  -6  153.90    2.90
   1  -2  -6  153.14    2.89
  -1   2   5  875.46   12.17
  -1  -2   5  891.65   12.22
   1   2  -5  883.94   12.06
   1  -2  -5  890.01   12.06
  -1   2   4 1333.13   17.75
  -1  -2   4 1335.86   17.79
   1   2  -4 1360.24   17.65
   1  -2  -4 1344.34   17.63
  -1   2   3  121.05    2.05
  -1  -2   3  118.57    2.06
   1   2  -3  119.32    1.96
   1  -2  -3  119.68    1.95
   1   2  -2 2153.33   26.75
   1   2  -2 2139.51   27.29
  -1   2   1  887.89   11.58
  -1  -2   1  895.30   11.61
   1   2  -1  920.41   11.57
   1  -2  -1  897.90   11.55
   1   2  -1  887.69   12.17
  -1   2   1  901.45   11.72
   1   2   0  118.29    2.20
  -1   2   0  120.44    1.81
   1  -2   0  117.42    1.68
   1   2   0  121.22    1.69
   1   2   0  117.06    1.70
   1  -2   0  115.27    1.70
   1   2   0  122.85    2.11
   1  -2   1   90.01    1.41
   1   2   1   89.39    1.41
   1  -2   2   32.67    0.73
   1   2   2   32.58    0.72
  -1   2  -2   33.71    1.03
   1   2   3   77.84    1.45
   1  -2   3   75.22    1.46
   1   2   4   93.07    1.78
   1  -2   4   88.85    1.79
  -1   2  -4   90.69    2.00
   1  -2   5   35.43    1.08
   1   2   5   35.69    1.05
  -1   2  -5   32.96    1.13
   1  -2   6   46.70    1.37
   1   2   6   44.44    1.33
  -1   2  -6   43.63    1.37
   1  -2   7  417.42    6.58
   1   2   7  414.53    6.53
  -1   2  -7  398.25    6.48
   1   2   8 1061.04   14.85
   1  -2   8 1058.69   14.91
   1   2   9  312.06    4.48
   1   2   9  328.15    5.79
   1  -2   9  324.82    5.83
   1   2   9  317.54    4.49
   1  -2   9  316.47    4.50
  -1   2  -9  301.70    5.42
   1   2  10  246.07    3.69
   1  -2  10  249.85    3.72
   1   2  10  242.83    3.66
   1  -2  10  252.69    5.12
   1   2  10  250.13    5.06
   1   2  11   14.63    0.56
   1  -2  11   13.78    0.56
   1   2  11   14.25    0.54
   1  -2  11   13.06    1.04
   1   2  11   14.72    1.08
   1   2  12  139.35    2.41
  -1  -2 -12  142.64    2.55
  -1   2 -12  139.20    2.54
   1  -2  12  147.94    2.53
   1   2  12  144.49    2.49
  -1   2 -12  139.36    2.45
   1   2  12  144.23    3.91
   1   2  13   20.53    0.70
  -1  -2 -13   18.92    0.76
  -1   2 -13   18.67    0.76
   1   2  13   20.40    0.75
   1  -2  13   20.23    0.76
  -1   2 -13   21.58    0.74
   1   2  13   20.35    1.43
   1   2  14    3.51    0.30
  -1   2 -14    2.97    0.31
  -1   2 -14    3.73    0.36
  -1  -2 -14    3.70    0.35
   1   2  14    5.20    0.39
   1  -2  14    3.59    0.35
   1  -2  14    3.50    0.69
   1   2  14    4.24    0.74
   1  -2  15    4.44    0.38
   1   2  15    3.65    0.34
  -1   2 -15    3.37    0.35
  -1  -2 -15    3.53    0.35
  -1   2 -15    3.61    0.32
  -1   2 -16    0.65    0.21
  -1  -2 -16    0.42    0.19
  -1   2 -16    0.78    0.19
   1  -2  16    0.71    0.20
   1   2  16    0.72    0.21
   1  -2  17    4.54    0.36
   1   2  17    4.24    0.33
  -1  -2 -17    4.30    0.33
  -1   2 -17    3.76    0.33
   1   2  18    4.15    0.31
   1  -2  18    4.49    0.33
  -1  -2 -18    4.56    0.31
   1  -2  19    0.04    0.11
   1   2  19    0.06    0.10
  -1   2 -20    1.41    0.14
  -1   3  20    8.87    0.35
   1  -3 -19    1.09    0.16
   1   3 -19    0.69    0.18
   1   3 -18    0.89    0.23
   1   3 -18    0.68    0.16
  -1  -3  18    0.51    0.16
   1   3 -17    5.68    0.37
   1  -3 -17    5.36    0.35
   1   3 -17    5.12    0.34
  -1  -3  17    5.56    0.39
   1  -3 -16   35.74    0.98
   1   3 -16   34.32    0.98
  -1  -3  16   36.13    1.07
  -1   3  16   34.01    1.01
   1   3 -16   35.27    0.97
   1   3 -15    0.56    0.19
   1  -3 -15    1.04    0.22
   1   3 -15    0.21    0.19
  -1   3  15    0.43    0.16
  -1   3  15    0.38    0.19
  -1  -3  15    0.66    0.21
   1  -3 -14   13.61    0.59
   1   3 -14   13.82    0.61
  -1   3  14   12.15    1.21
  -1   3  14   13.18    0.64
  -1  -3  14   13.10    0.65
  -1   3  14   14.06    0.54
   1   3 -14   14.00    0.62
  -1   3  13   13.83    0.53
   1   3 -13   14.14    0.60
   1  -3 -13   15.19    0.61
  -1   3  13   15.57    1.32
  -1  -3  13   14.16    1.29
  -1   3  13   13.43    0.62
  -1  -3  13   13.16    0.64
  -1   3  13   14.99    0.66
  -1   3  12   64.48    1.30
   1   3 -12   65.27    1.41
  -1   3  12   65.44    1.47
   1   3 -12   66.24    2.36
  -1  -3  12   65.41    1.51
  -1   3  12   65.64    1.49
  -1  -3  12   63.04    2.58
  -1   3  12   65.23    2.56
  -1   3  11   18.47    1.27
  -1  -3  11   18.12    1.28
  -1   3  11   20.24    0.71
   1   3 -11   20.54    1.26
  -1  -3  11   18.79    0.69
  -1   3  11   19.05    0.68
  -1   3  11   18.82    0.58
  -1   3  10   40.97    1.03
  -1  -3  10   38.25    1.00
  -1   3  10   40.51    1.01
   1   3 -10   39.92    1.72
  -1  -3  10   38.90    1.78
  -1   3  10   39.20    1.75
  -1   3   9  161.35    2.59
  -1   3   9  156.68    3.69
  -1  -3   9  155.29    3.73
  -1   3   9  156.46    2.55
  -1  -3   8   36.12    1.47
  -1   3   8   38.24    1.49
  -1   3   7   68.73    1.95
  -1  -3   7   71.99    2.00
  -1   3   6  230.32    4.06
  -1  -3   6  234.69    4.13
  -1  -3   5    0.43    0.15
  -1   3   5    4.01    0.35
   1   3  -4  188.40    3.65
  -1  -3   4  188.47    3.11
  -1   3   3  346.24    4.80
  -1  -3   3  339.36    4.84
  -1   3   3  348.11    5.18
   1   3  -2   99.97    2.14
  -1   3   2   99.11    1.85
   1   3  -1   18.73    0.85
   1   3  -1   23.40    0.91
   1   3   0   15.69    0.76
   1   3   0   53.68    1.32
   1   3   1    1.03    0.21
   1   3   1    4.45    0.39
   1  -3   2    0.60    0.09
  -1   3  -2    0.60    0.22
   1   3   2    0.44    0.19
   1   3   3   59.78    1.21
   1  -3   3   61.40    1.24
   1   3   4   43.27    1.09
   1  -3   4   43.79    1.12
  -1   3  -4   46.77    1.55
  -1   3  -5    0.45    0.22
   1   3   5    0.22    0.12
   1  -3   5    0.64    0.17
  -1   3  -6   14.21    0.89
   1   3   6   14.27    0.72
   1  -3   6   14.46    0.75
  -1   3  -7   20.43    1.10
   1   3   7   20.16    0.96
   1  -3   7   21.71    1.01
  -1   3  -8  446.39    7.47
   1   3   8  442.98    6.05
   1   3   8  424.80    5.94
   1   3   8  444.84    7.21
   1  -3   8  423.80    7.21
  -1   3  -9   43.26    1.72
   1   3   9   44.29    1.70
   1  -3   9   39.88    1.65
   1   3   9   40.31    0.93
   1  -3   9   39.13    0.93
   1   3   9   41.70    0.99
   1   3  10   24.44    1.34
   1  -3  10   26.74    1.43
  -1   3 -10   23.77    1.28
   1   3  10   25.02    0.76
   1   3  10   25.93    0.74
   1  -3  10   24.84    0.74
  -1   3 -10   26.59    0.80
   1   3  11   14.08    0.50
  -1   3 -11   14.67    0.61
  -1   3 -11   14.92    0.60
   1   3  11   15.17    0.60
   1  -3  11   14.71    0.58
   1   3  11   14.99    0.57
   1   3  11   15.90    1.15
   1  -3  11   14.11    1.12
  -1   3 -12    3.52    0.34
   1   3  12    2.63    0.24
  -1   3 -12    2.68    0.31
   1   3  12    3.08    0.31
   1   3  12    3.40    0.30
   1  -3  12    3.09    0.31
   1   3  12    2.75    0.56
   1  -3  12    2.75    0.60
  -1   3 -13   18.45    0.72
  -1  -3 -13   18.17    0.71
  -1   3 -13   18.25    0.72
   1   3  13   19.00    0.71
   1   3  13   19.45    0.72
   1  -3  13   20.82    0.76
   1   3  13   18.63    1.38
  -1  -3 -14    6.87    0.44
  -1   3 -14    7.33    0.46
  -1   3 -14    8.08    0.48
   1   3  14    8.16    0.47
   1  -3  14    7.54    0.47
   1   3  14    7.76    0.45
  -1   3 -15    2.89    0.30
  -1  -3 -15    2.59    0.30
   1   3  15    3.00    0.29
   1  -3  15    3.06    0.31
  -1   3 -15    3.21    0.32
   1  -3  16   12.32    0.55
   1   3  16   12.71    0.54
  -1   3 -16   12.14    0.54
  -1  -3 -17    0.02    0.14
  -1   3 -17   -0.01    0.14
   1  -3  17   -0.01    0.12
  -1  -3 -18    1.02    0.18
  -1   3 -18    0.68    0.17
  -1   3 -19    0.24    0.12
  -1  -3 -19    0.21    0.10
  -1   3 -20    1.61    0.14
   1  -4 -19    0.19    0.10
  -1   4  19    0.11    0.10
   1   4 -18    0.75    0.17
  -1   4  18    1.02    0.18
   1   4 -18    0.65    0.15
   1   4 -17    6.12    0.45
   1   4 -17    7.14    0.38
   1   4 -16    0.71    0.24
   1   4 -16    0.98    0.22
  -1   4  15    1.43    0.21
   1   4 -15    1.87    0.27
   1   4 -14    6.81    0.57
   1   4 -14    7.59    0.48
  -1   4  14    7.40    0.40
   1   4 -13    6.50    0.56
   1   4 -13    6.27    0.46
  -1   4  13    6.44    0.38
   1   4 -12  111.88    2.57
   1   4 -12  117.64    3.54
  -1   4  12  116.46    2.06
  -1   4  11   20.38    0.75
   1   4 -11   18.29    0.87
   1   4 -11   18.04    1.31
  -1   4  11   17.27    0.60
   1   4 -10  357.98    5.50
   1   4 -10  352.49    6.98
  -1   4   9   30.23    0.90
   1   4  -9   31.33    1.05
   1   4  -9   32.78    0.86
  -1   4   9   29.35    0.78
   1   4  -9   28.20    1.60
  -1   4   8   14.44    0.57
   1   4  -8   15.33    0.67
  -1   4   7   60.25    1.29
   1   4  -7   65.09    1.46
   1   4  -7   63.59    2.31
  -1   4   6   34.54    0.86
   1   4  -6   35.71    0.97
   1   4  -6   34.76    1.62
  -1   4   5  289.53    5.03
  -1   4   5  294.27    4.22
   1   4  -5  292.15    4.40
  -1   4   4  519.12    7.47
  -1   4   4  501.09    6.73
   1   4  -4  502.60    6.90
  -1   4   3  199.87    3.43
   1   4  -3  199.66    3.09
  -1   4   2  506.91    7.23
   1   4  -2  500.44    6.94
  -1   4   1    0.06    0.14
   1   4  -1    0.19    0.18
   1   4  -1    0.08    0.26
   1   4   0   31.51    1.19
   1   4   1    1.81    0.31
   1   4   1    1.15    0.15
   1   4   2    0.30    0.19
   1   4   3   86.45    2.37
   1   4   4  166.21    3.74
  -1   4  -4  170.08    3.90
  -1   4  -4  162.28    2.64
   1   4   5    0.50    0.25
  -1   4  -5    0.52    0.28
  -1   4  -6    3.92    0.30
  -1   4  -6    4.08    0.57
   1   4   6    3.35    0.26
  -1   4  -7  111.85    2.16
   1   4   7  112.88    1.98
  -1   4  -7  114.39    3.26
  -1   4  -8   27.37    0.81
   1   4   8   24.66    0.69
  -1   4  -8   27.48    0.93
   1   4   8   26.96    0.79
  -1   4  -8   28.67    1.54
  -1   4  -9   34.52    1.10
   1   4   9   32.03    0.82
  -1   4  -9   32.54    1.69
   1   4  10   22.19    0.75
  -1   4 -10   19.98    0.86
   1   4  10   19.27    0.63
  -1   4 -10   21.80    0.77
  -1   4 -10   19.99    1.33
  -1   4 -11   42.96    1.37
   1   4  11   44.58    1.05
  -1   4 -11   46.29    1.22
   1   4  12  142.55    2.53
  -1   4 -12  142.73    2.57
   1   4  13    6.14    0.43
  -1   4 -13    6.13    0.52
  -1   4 -13    6.44    0.45
   1   4  14   -0.05    0.17
  -1   4 -14   -0.04    0.21
  -1   4 -15    1.19    0.25
  -1   4 -15    1.71    0.25
  -1   4 -16    0.90    0.21
  -1  -4 -16    1.56    0.23
  -1   4 -16    1.12    0.22
  -1  -4 -17    2.69    0.26
  -1   4 -17    2.45    0.26
   1   4  18    2.82    0.23
  -1   4 -18    3.47    0.26
   1   4  19    1.94    0.15
  -1  -4 -19    2.26    0.16
  -1   4 -19    2.32    0.17
  -1   5  18    0.84    0.13
   1   5 -18    0.69    0.13
   1  -5 -18    1.04    0.13
  -1   5  17    0.50    0.14
   1   5 -17    0.26    0.14
   1  -5 -17    0.67    0.14
   1   5 -17    0.37    0.14
   1   5 -17    0.54    0.15
   1   5 -16    1.38    0.21
   1   5 -16    1.44    0.23
  -1   5  16    1.42    0.22
   1   5 -15    0.77    0.20
   1   5 -15    0.48    0.20
  -1   5  15    0.51    0.20
   1   5 -14   -0.13    0.21
   1   5 -14   -0.04    0.19
  -1   5  14   -0.09    0.21
  -1   5  13    5.54    0.34
   1   5 -13    5.92    0.44
   1   5 -13    5.63    0.50
  -1   5  12    9.35    0.45
   1   5 -12    8.66    0.61
  -1   5  11    6.41    0.38
   1   5 -11    5.47    0.49
  -1   5  10    0.25    0.15
   1   5 -10    0.08    0.19
  -1   5  10    0.04    0.18
   1   5 -10    0.17    0.34
  -1   5   9   86.10    1.67
  -1   5   9   91.85    1.86
   1   5  -9   92.39    2.07
   1   5  -9   87.42    3.20
  -1   5   8    1.40    0.22
   1   5  -8    1.48    0.26
   1   5  -8    1.63    0.50
  -1   5   8    1.26    0.20
  -1   5   7   41.37    0.99
  -1   5   7   42.77    1.08
   1   5  -7   40.98    1.18
   1   5  -7   41.59    0.88
   1   5  -7   42.31    2.07
  -1   5   7   42.02    0.98
  -1   5   6  101.04    1.81
  -1   5   6  103.54    1.90
   1   5  -6   98.07    2.02
   1   5  -6   99.29    3.27
  -1   5   6  102.05    1.79
   1   5  -6  104.96    1.87
   1   5  -5  203.38    4.95
  -1   5   5  207.85    3.58
   1   5  -5  210.95    3.45
  -1   5   4   44.77    1.04
  -1   5   4   45.92    1.00
   1   5  -4   45.62    1.14
  -1   5   3  105.50    1.88
  -1   5   3  108.38    1.79
   1   5  -3  105.89    1.98
  -1   5   2   40.37    0.96
   1   5  -2   42.37    1.05
  -1   5   1    4.58    0.29
   1   5  -1    3.24    0.27
   1   5   0   16.52    0.59
  -1   5   0   15.78    0.55
   1   5   0   17.49    0.93
   1   5   1    0.19    0.17
  -1   5  -1   -0.05    0.12
   1   5   1   -0.04    0.14
   1   5   2   23.56    1.17
  -1   5  -2   22.68    0.71
   1   5   2   24.56    0.62
   1   5   2   22.57    0.71
   1   5   3   37.10    1.54
   1   5   3   35.38    0.83
  -1   5  -3   34.42    0.92
   1   5   3   35.68    0.93
   1   5   4   12.15    0.92
   1   5   4   12.11    0.47
   1   5   4   12.37    0.53
  -1   5  -4   12.11    0.53
   1   5   5    7.28    0.49
  -1   5  -5    7.84    0.36
   1   5   5    7.33    0.37
  -1   5  -5    7.35    0.43
   1   5   5    8.70    0.42
   1   5   5    8.01    0.44
   1   5   5    6.88    0.74
   1   5   6    0.17    0.22
   1   5   6    0.55    0.20
  -1   5  -6    0.52    0.13
  -1   5  -6    0.49    0.17
  -1   5  -6    0.46    0.16
  -1   5  -6    0.89    0.20
   1   5   6    0.65    0.17
   1   5   7    1.29    0.19
  -1   5  -7    1.52    0.23
   1   5   7    1.35    0.28
  -1   5  -7    1.41    0.24
   1   5   7    1.41    0.21
  -1   5  -8   44.93    1.16
   1   5   8   40.55    1.01
   1   5   8   42.32    1.35
   1   5   8   43.38    1.12
  -1   5  -8   43.02    1.25
  -1   5  -9    5.41    0.40
  -1   5  -9    5.03    0.43
   1   5   9    5.74    0.40
  -1   5 -10    9.44    0.53
   1   5  10    9.29    0.51
  -1   5 -10    8.57    0.56
  -1   5 -11    2.88    0.36
  -1   5 -12    9.30    0.54
  -1   5 -12    9.25    0.59
  -1   5 -13    6.09    0.43
   1   5  13    6.79    0.49
  -1   5 -13    5.12    0.44
   1   5  13    6.24    0.41
  -1   5 -14    0.35    0.20
   1   5  14    0.33    0.20
  -1   5 -14    0.23    0.21
  -1   5 -14    0.44    0.18
   1   5  15    2.12    0.27
  -1   5 -15    2.63    0.30
  -1  -5 -15    2.24    0.24
  -1   5 -15    2.29    0.27
   1   5  16    4.71    0.33
  -1  -5 -16    5.35    0.32
  -1   5 -16    5.10    0.34
   1   5  17    3.38    0.24
  -1   5 -17    3.96    0.27
  -1  -5 -17    3.93    0.24
  -1  -5 -18    0.04    0.07
  -1   5 -18    0.08    0.08
   1   5  18    0.07    0.07
  -1   6  17    1.59    0.13
  -1   6  16    1.35    0.17
   1  -6 -16    1.49    0.16
   1   6 -16    1.46    0.18
   1   6 -15    1.27    0.19
   1   6 -15    1.74    0.22
   1   6 -14    4.52    0.36
   1   6 -13   12.29    0.62
   1   6 -13   13.30    0.57
   1   6 -12   14.33    0.62
   1   6 -12   13.54    0.68
   1   6 -12   12.73    0.60
   1   6 -11    6.03    0.42
   1   6 -11    4.98    0.44
   1   6 -11    5.35    0.40
   1   6 -10   39.39    1.12
   1   6 -10   40.36    1.26
   1   6  -9    5.34    0.39
   1   6  -9    4.67    0.36
   1   6  -9    4.68    0.43
   1   6  -8    6.22    0.41
  -1   6   8    5.82    0.37
   1   6  -8    6.33    0.47
  -1   6   8    5.95    0.49
  -1   6   7    1.90    0.23
   1   6  -7    1.61    0.26
   1   6  -7    1.95    0.20
  -1   6   7    1.94    0.23
  -1   6   7    1.61    0.29
  -1   6   6   20.63    0.69
   1   6  -6   20.01    0.79
   1   6  -6   20.25    0.61
  -1   6   6   19.74    0.85
  -1   6   6   21.12    0.66
  -1   6   5    2.84    0.27
   1   6  -5    2.70    0.30
   1   6  -5    2.59    0.23
  -1   6   5    2.88    0.33
  -1   6   4   47.66    1.11
   1   6  -4   49.73    1.06
  -1   6   4   48.38    1.16
   1   6  -4   45.09    1.07
   1   6  -4   48.51    1.12
  -1   6   4   44.05    1.27
  -1   6   4   45.23    1.04
  -1   6   3    7.07    0.38
   1   6  -3    7.73    0.37
  -1   6   3    7.62    0.42
   1   6  -3    6.19    0.41
   1   6  -3    7.51    0.40
   1   6  -3    6.39    0.38
  -1   6   3    6.85    0.36
  -1   6   3    7.44    0.47
   1   6  -2   29.39    0.77
  -1   6   2   29.80    0.86
   1   6  -2   30.14    0.86
   1   6  -2   28.96    0.85
  -1   6   2   29.46    0.95
  -1   6   2   28.97    0.78
   1   6  -1    0.06    0.11
  -1   6   1    0.14    0.12
   1   6  -1    0.07    0.14
  -1   6   1    0.03    0.16
   1   6  -1    0.41    0.18
   1   6  -1    0.10    0.11
   1   6  -1    0.01    0.17
  -1   6   1   -0.03    0.15
   1   6   0   33.70    0.84
  -1   6   0   35.25    0.99
  -1   6   0   35.16    0.96
   1   6   0   34.39    0.98
  -1   6   0   33.49    0.92
   1   6   0   33.66    0.96
   1   6   0   35.24    0.81
  -1   6   0   35.57    0.86
  -1   6  -1    0.94    0.20
   1   6   1    0.79    0.22
  -1   6  -1    0.92    0.19
  -1   6  -1    1.12    0.17
  -1   6  -1    0.85    0.19
   1   6   1    1.02    0.17
  -1   6  -2   62.10    1.34
  -1   6  -2   64.27    1.38
  -1   6  -2   60.75    1.38
   1   6   2   62.44    1.41
   1   6   2   61.99    1.23
   1   6   2   63.53    1.51
  -1   6  -2   64.13    1.26
  -1   6  -3  123.33    2.16
  -1   6  -3  120.61    2.09
  -1   6  -3  116.38    2.17
   1   6   3  119.01    2.20
   1   6   3  117.47    2.36
  -1   6  -4   46.41    1.06
   1   6   4   44.68    1.07
   1   6   4   47.61    1.19
   1   6   4   44.93    1.30
   1   6   5   36.43    1.19
  -1   6  -5   38.49    0.93
  -1   6  -5   38.40    1.02
  -1   6  -5   37.04    1.02
  -1   6  -5   37.12    1.09
   1   6   5   38.44    1.00
   1   6   6    3.99    0.41
  -1   6  -6    4.58    0.30
  -1   6  -6    4.32    0.35
  -1   6  -6    4.00    0.34
   1   6   6    4.61    0.34
  -1   6  -6    3.80    0.35
  -1   6  -7    0.32    0.18
   1   6   7   -0.04    0.18
  -1   6  -7   -0.01    0.14
   1   6   7    0.04    0.14
  -1   6  -7    0.04    0.13
  -1   6  -8    9.13    0.51
   1   6   8    9.61    0.62
  -1   6  -8    9.17    0.54
   1   6   8    9.02    0.49
  -1   6  -8    8.93    0.53
  -1   6  -9    1.38    0.25
   1   6   9    1.76    0.31
  -1   6  -9    1.44    0.25
   1   6   9    1.53    0.25
  -1   6  -9    1.38    0.24
  -1   6 -10    0.95    0.25
   1   6  10    0.78    0.26
  -1   6 -10    0.82    0.22
  -1   6 -10    0.79    0.22
   1   6  10    1.07    0.23
  -1   6 -11   25.37    0.85
   1   6  11   26.32    0.98
  -1   6 -11   24.32    0.91
  -1   6 -12   11.41    0.57
  -1   6 -12   14.01    0.61
  -1   6 -12   12.32    0.63
  -1  -6 -12   14.09    0.57
  -1   6 -13    0.26    0.18
   1   6  13    0.47    0.21
  -1  -6 -13    0.36    0.16
  -1   6 -14    0.54    0.17
   1   6  14    0.26    0.14
  -1  -6 -14    0.33    0.13
  -1   6 -15   -0.03    0.11
  -1  -6 -15    0.01    0.10
   1   6  15    0.01    0.10
  -1  -6 -16    2.08    0.16
   1   6  16    1.88    0.16
   1   7 -13    0.15    0.12
   1   7 -13    0.38    0.14
   1   7 -12    1.60    0.22
   1   7 -11    2.97    0.28
  -1   7  11    2.49    0.29
  -1   7  10    0.16    0.13
   1   7 -10    0.34    0.18
  -1   7  10    0.22    0.18
  -1   7   9    1.72    0.23
   1   7  -9    2.15    0.26
  -1   7   9    1.52    0.27
  -1   7   8    4.43    0.35
   1   7  -8    4.78    0.35
  -1   7   8    3.58    0.38
   1   7  -7   11.80    0.53
  -1   7   7   11.44    0.64
  -1   7   7   11.19    0.56
   1   7  -7   12.65    0.60
   1   7  -6    3.09    0.28
  -1   7   6    2.77    0.35
   1   7  -6    3.20    0.32
  -1   7   6    2.42    0.30
   1   7  -6    3.38    0.26
  -1   7   5   21.31    0.86
  -1   7   5   22.91    0.69
   1   7  -5   22.59    0.82
   1   7  -5   23.33    0.68
  -1   7   5   21.73    0.81
  -1   7   4    0.03    0.18
  -1   7   4    0.03    0.14
   1   7  -4   -0.01    0.18
   1   7  -4    0.27    0.15
  -1   7   4    0.01    0.21
   1   7  -3   10.14    0.53
  -1   7   3    9.99    0.53
   1   7  -3    9.97    0.47
   1   7  -3   11.63    0.52
  -1   7   3    9.99    0.56
  -1   7   2    6.89    0.36
  -1   7   2    6.02    0.43
   1   7  -2    7.40    0.42
   1   7  -2    6.36    0.39
   1   7  -2    5.78    0.41
  -1   7   2    6.87    0.41
  -1   7   1    0.68    0.20
   1   7  -1    1.03    0.21
  -1   7   1    0.60    0.18
   1   7  -1    0.82    0.21
   1   7  -1    0.81    0.15
   1   7  -1    0.88    0.19
  -1   7   1    1.33    0.22
  -1   7   1    0.73    0.17
  -1   7   0    6.31    0.35
   1   7   0    6.43    0.42
  -1   7   0    5.89    0.39
   1   7   0    5.75    0.40
  -1   7   0    6.27    0.40
  -1   7   0    6.73    0.42
   1   7   0    6.06    0.42
  -1   7  -1    6.15    0.34
  -1   7  -1    5.76    0.39
   1   7   1    5.66    0.39
   1   7   1    5.74    0.40
  -1   7  -1    5.69    0.37
   1   7   1    5.50    0.41
  -1   7  -1    6.64    0.41
  -1   7  -2   33.81    0.82
  -1   7  -2   33.82    0.91
   1   7   2   32.13    1.01
   1   7   2   32.00    1.00
  -1   7  -2   34.88    0.97
   1   7   2   33.78    0.96
  -1   7  -2   31.15    0.94
   1   7   3    0.64    0.21
   1   7   3    0.53    0.20
  -1   7  -3    0.78    0.20
  -1   7  -3    0.80    0.18
   1   7   4   45.04    1.30
  -1   7  -4   47.32    1.21
   1   7   5    1.24    0.25
  -1   7  -5    1.68    0.21
  -1   7  -5    1.09    0.21
  -1   7  -6    6.07    0.40
  -1   7  -6    6.47    0.39
   1   7   6    5.50    0.44
  -1   7  -7    0.27    0.15
  -1   7  -7    0.16    0.15
   1   7   7    0.15    0.19
  -1   7  -8    1.73    0.24
  -1   7  -8    2.60    0.27
   1   7   8    2.28    0.31
  -1   7  -9    0.02    0.17
  -1   7 -10    8.56    0.44
   1   7  10    7.71    0.48
   1   7  11    8.54    0.46
   1   7  12    4.93    0.32
   1   7  13    4.93    0.28
   1   7  14    0.05    0.08
  -1   8  12    1.47    0.14
  -1   8  11   -0.01    0.09
  -1   8  10    4.14    0.28
  -1   8   9    0.46    0.15
   1   8  -9    0.24    0.13
  -1   8   8    0.69    0.17
  -1   8   8    0.89    0.15
   1   8  -8    0.73    0.17
  -1   8   7    0.25    0.15
  -1   8   7    0.41    0.15
   1   8  -7    0.48    0.15
  -1   8   6    1.20    0.22
  -1   8   6    1.44    0.21
   1   8  -6    1.22    0.21
  -1   8   5    0.46    0.17
   1   8  -5    0.43    0.13
  -1   8   5    0.49    0.17
   1   8  -5    0.40    0.17
   1   8  -4    7.38    0.35
  -1   8   4    6.51    0.39
  -1   8   4    6.31    0.41
   1   8  -4    6.23    0.39
  -1   8   3    0.85    0.20
   1   8  -3    1.24    0.19
   1   8  -3    0.86    0.20
  -1   8   2    2.40    0.27
   1   8  -2    2.49    0.24
   1   8  -2    2.29    0.26
   1   8  -1    2.53    0.26
   1   8  -1    2.78    0.27
  -1   8   1    2.60    0.27
  -1   8   1    2.65    0.26
   1   8  -1    2.14    0.25
   1   8   0    1.16    0.20
  -1   8   0    1.05    0.21
  -1   8   0    1.09    0.20
   1   8   0    0.94    0.20
   1   8   0    0.92    0.20
  -1   8   0    1.24    0.20
  -1   8  -1    2.92    0.27
   1   8   1    3.27    0.28
  -1   8  -1    3.19    0.28
   1   8   1    3.00    0.29
   1   8   1    3.05    0.30
  -1   8  -2   19.48    0.66
  -1   8  -2   21.10    0.64
   1   8   2   18.75    0.69
   1   8   2   17.23    0.67
   1   8   3   10.32    0.51
   1   8   3   10.11    0.51
   1   8   4    0.39    0.17
   1   8   4    0.22    0.17
  -1   8  -4    0.52    0.16
   1   8   5    4.61    0.34
   1   8   6   -0.01    0.13
   1   8   6   -0.07    0.16
   1   8   7   -0.03    0.13
   1   8   7    0.01    0.13
   1   8   8    3.05    0.25
   1   8   8    2.79    0.26
   1   8   9    0.15    0.12
   1   8   9    0.19    0.11
   1   8  10    0.03    0.10
   1   8  11    0.07    0.08
  -1   9   8    0.01    0.06
  -1   9   7   -0.04    0.08
  -1   9   6    0.68    0.12
  -1   9   6    0.48    0.10
  -1   9   5    0.01    0.09
  -1   9   5   -0.03    0.09
  -1   9   4    0.06    0.10
  -1   9   4   -0.02    0.11
   1   9  -3    3.79    0.22
   1   9  -2    0.08    0.09
  -1   9   1    0.39    0.12
   1   9  -1    0.59    0.13
   1   9   0    0.86    0.14
  -1   9   0    1.10    0.16
   1   9   1    0.55    0.13
  -1   9  -1    0.78    0.15
   1   9   2    5.98    0.30
   1   9   3    0.35    0.12
   1   9   4    7.08    0.32
   1   9   4    7.27    0.31
   1   9   5    1.21    0.14
   1   9   6    1.43    0.14
   1   9   6    1.57    0.14
   1   9   7   -0.02    0.07
   1   9   7   -0.09    0.08
   2   0 -21   -0.08    0.12
  -2   0  20   -0.01    0.13
   2   0 -20    0.12    0.15
  -2   0  19    0.08    0.16
   2   0 -19    0.10    0.17
  -2   0  18    0.14    0.18
   2   0 -18    0.08    0.20
  -2   0  17    0.12    0.20
   2   0 -17    0.28    0.20
  -2   0  16   36.15    1.19
   2   0 -16   37.45    1.11
   2   0 -15    1.42    0.30
  -2   0  15    1.11    0.29
  -2   0  14 1406.50   18.90
  -2   0  14 1364.52   21.68
   2   0 -14 1427.25   18.71
   2   0 -13    0.02    0.17
  -2   0  13    0.11    0.33
  -2   0  13    0.04    0.18
  -2   0  12    8.11    0.88
  -2   0  12    8.44    0.48
  -2   0  11    0.97    0.34
   2   0 -11    0.56    0.30
  -2   0  11    0.54    0.16
   2   0 -10   19.62    1.11
  -2   0  10   21.15    1.24
  -2   0  10   20.53    0.65
  -2   0   9   -0.03    0.20
   2   0  -9    0.03    0.19
  -2   0   8  208.63    4.19
   2   0  -8  215.63    3.96
  -2   0   7   -0.02    0.17
   2   0  -7    0.02    0.11
  -2   0   6   91.73    2.15
   2   0  -6   94.06    1.98
  -2   0   5   -0.02    0.10
   2   0  -5    0.01    0.05
  -2   0   4  269.95    4.27
  -2   0   3    0.39    0.12
  -2   0   2    7.32    0.39
   2   0  -2    5.09    0.26
   2   0  -1    0.23    0.07
  -2   0   1   14.57    0.48
  -2   0   0   72.77    1.35
  -2   0  -1    0.67    0.12
   2   0   2  740.40   10.00
   2   0   3    0.03    0.10
   2   0   4  950.65   12.90
  -2   0  -5    0.06    0.04
   2   0   5    0.03    0.09
   2   0   6  801.65   11.29
   2   0   7    0.02    0.27
   2   0   8  327.98    5.63
   2   0   8  324.44    4.53
   2   0   9   -0.06    0.21
   2   0   9    0.10    0.10
   2   0  10  199.51    4.29
   2   0  10  197.80    3.06
   2   0  11    0.06    0.13
   2   0  11    0.15    0.23
   2   0  12   38.14    1.83
   2   0  12   39.90    1.03
  -2   0 -12   37.53    1.09
   2   0  13   -0.07    0.16
   2   0  13    0.05    0.29
  -2   0 -13    0.35    0.17
  -2   0 -13    0.03    0.11
  -2   0 -14    2.23    0.25
   2   0  14    2.24    0.55
  -2   0 -14    2.84    0.33
   2   0  14    2.43    0.30
   2   0  15   -0.14    0.20
  -2   0 -15    0.12    0.14
  -2   0 -15   -0.02    0.20
  -2   0 -16    3.34    0.28
   2   0  16    3.45    0.34
  -2   0 -16    3.76    0.37
   2   0  17    0.10    0.16
   2   0  18    3.00    0.28
   2   0  19    0.11    0.13
  -2   1  20    1.70    0.22
  -2  -1  20    1.68    0.21
   2   1 -20    1.73    0.20
   2  -1 -20    1.69    0.22
  -2  -1  19    0.15    0.16
  -2   1  19    0.13    0.16
   2   1 -19    0.10    0.15
   2  -1 -19    0.17    0.17
  -2   1  18    8.06    0.51
  -2  -1  18    8.39    0.52
   2   1 -18    8.29    0.49
   2  -1 -18    8.54    0.50
  -2   1  17    0.81    0.25
  -2  -1  17    1.04    0.26
   2   1 -17    0.79    0.23
  -2   1  16  281.37    4.66
  -2  -1  16  282.90    4.70
   2  -1 -16  293.36    4.53
   2   1 -16  286.94    4.51
  -2   1  15   56.01    1.52
  -2  -1  15   57.12    1.54
  -2   1  15   53.97    2.69
  -2  -1  15   57.91    2.80
   2  -1 -15   59.83    1.45
   2   1 -15   60.41    1.45
  -2   1  14  216.02    3.77
  -2  -1  14  223.27    3.82
  -2  -1  14  221.30    5.76
  -2   1  14  209.48    5.61
   2   1 -14  223.87    3.64
   2  -1 -14  234.14    3.67
  -2   1  13   10.94    0.58
  -2  -1  13   10.44    0.58
  -2  -1  13    9.84    1.06
  -2   1  13   11.01    1.13
   2  -1 -13   11.90    0.55
   2   1 -13   11.64    0.54
  -2  -1  12   17.98    0.70
  -2   1  12   17.68    0.69
  -2   1  12   19.67    1.39
  -2  -1  12   19.23    1.38
  -2   1  11    0.80    0.17
  -2  -1  11    0.90    0.17
   2   1 -11    0.39    0.28
   2  -1 -11    0.88    0.33
  -2  -1  11    0.99    0.36
  -2   1  11    0.80    0.34
  -2   1  10   61.53    2.22
  -2  -1  10   59.60    2.19
   2   1 -10   60.18    1.98
   2  -1 -10   62.75    2.02
  -2  -1  10   61.09    1.30
  -2   1  10   57.84    1.27
  -2  -1   9  199.29    4.20
  -2   1   9  191.19    4.12
   2  -1  -9  192.16    3.84
   2   1  -9  192.49    3.85
  -2  -1   9  181.09    2.89
   2   1  -8  120.43    2.70
   2  -1  -8  124.50    2.73
  -2   1   8  117.61    2.90
  -2  -1   8  122.99    2.95
   2   1  -7    9.02    0.58
   2  -1  -7    8.71    0.56
  -2  -1   7    8.95    0.65
  -2   1   7    8.55    0.63
   2   1  -6  141.39    2.68
   2  -1  -6  143.49    2.68
  -2  -1   6  143.38    2.90
  -2   1   6  140.25    2.86
   2   1  -5   48.52    1.24
   2  -1  -5   49.37    1.25
  -2   1   5   48.20    1.35
  -2  -1   5   48.45    1.37
   2   1  -4 1021.05   13.71
   2  -1  -4 1037.84   13.73
  -2  -1   4 1040.23   13.92
  -2   1   4 1010.56   13.89
   2  -1  -3  915.40   12.25
   2   1  -3  901.99   12.25
  -2   1   3  902.91   12.36
  -2   1   2 9999.00  125.64
   2  -1  -2 9842.39  125.59
  -2  -1   1  563.39    7.73
  -2   1   1  561.17    7.71
   2  -1  -1  578.16    7.72
   2   1  -1  563.28    7.70
  -2   1   0 3786.47   48.25
  -2  -1   0 3666.41   48.24
   2   1   0 3690.61   48.31
   2  -1   1   45.25    1.01
   2  -1   2   22.57    0.70
   2   1   2   22.04    0.68
   2   1   3   26.32    0.81
   2  -1   3   26.68    0.83
  -2   1  -3   26.29    0.77
   2  -1   4   37.66    1.07
   2   1   4   36.24    1.05
  -2   1  -4   36.89    0.96
   2   1   5   66.23    1.58
   2  -1   5   69.00    1.62
   2   1   6  852.70   11.62
   2  -1   6  861.62   11.65
   2  -1   7  229.08    4.05
   2   1   7  229.78    4.03
   2   1   8   26.11    0.65
   2  -1   8   26.29    0.65
   2  -1   8   28.22    1.20
   2   1   8   26.82    1.16
   2  -1   9    0.72    0.14
   2   1   9    0.82    0.14
   2   1   9    0.77    0.28
   2  -1   9    0.48    0.25
   2  -1  10   42.33    1.71
   2   1  10   40.15    1.67
   2   1  10   41.27    0.96
   2  -1  10   40.79    0.97
  -2  -1 -11    0.87    0.19
  -2   1 -11    1.19    0.20
   2   1  11    1.24    0.17
   2  -1  11    1.17    0.18
   2   1  11    1.03    0.18
   2   1  11    1.32    0.36
   2  -1  11    1.18    0.33
   2   1  12    3.56    0.26
   2  -1  12    4.72    0.66
   2   1  12    4.16    0.63
   2  -1  12    4.22    0.33
   2   1  12    3.80    0.31
  -2   1 -12    3.43    0.33
  -2  -1 -12    4.03    0.35
   2   1  13   17.92    0.59
   2  -1  13   18.09    0.70
   2   1  13   18.01    0.69
   2   1  13   17.63    1.30
   2  -1  13   18.08    1.34
  -2   1 -13   16.73    0.73
  -2  -1 -13   17.81    0.74
  -2  -1 -14   15.91    0.66
  -2  -1 -14   15.06    0.70
  -2   1 -14   15.07    0.70
   2  -1  14   15.06    0.65
   2   1  14   15.74    0.66
   2   1  14   15.97    1.30
   2  -1  14   14.82    1.26
   2  -1  15    2.11    0.29
   2   1  15    2.19    0.28
  -2  -1 -15    2.34    0.32
  -2   1 -15    2.39    0.32
  -2  -1 -15    2.59    0.28
   2   1  16   21.93    0.79
   2  -1  16   21.94    0.80
  -2  -1 -16   21.63    0.83
  -2   1 -16   20.70    0.81
  -2  -1 -16   22.01    0.76
   2  -1  17    0.15    0.16
   2   1  17    0.17    0.16
  -2  -1 -17    0.14    0.13
   2   1  18    0.73    0.17
   2  -1  18    0.49    0.17
   2   1  19    3.84    0.27
   2  -1  19    3.34    0.26
  -2   1 -19    3.16    0.22
   2   2 -20    1.15    0.20
  -2  -2  20    1.22    0.18
   2  -2 -20    1.27    0.17
   2   2 -20    1.19    0.16
  -2   2  19    3.75    0.30
  -2  -2  19    3.97    0.32
   2   2 -19    3.41    0.28
   2  -2 -19    3.46    0.28
  -2   2  18    0.85    0.20
  -2  -2  18    0.66    0.20
   2  -2 -18    0.47    0.18
   2   2 -18    0.62    0.19
  -2  -2  17   12.43    0.64
  -2   2  17   11.77    0.61
   2  -2 -17   12.10    0.58
   2   2 -17   11.99    0.58
  -2  -2  16    2.31    0.33
  -2   2  16    2.21    0.32
   2   2 -16    3.07    0.29
   2  -2 -16    2.31    0.32
   2   2 -15   84.74    1.82
   2  -2 -15   90.27    1.85
  -2  -2  15   82.12    3.39
  -2   2  15   85.65    3.39
  -2   2  15   90.53    1.98
  -2  -2  15   89.80    2.00
   2   2 -14  507.55    7.32
   2  -2 -14  523.54    7.34
  -2   2  14  510.30    7.51
  -2  -2  14  517.33    7.56
  -2   2  14  497.87    9.93
  -2  -2  14  509.29   10.10
   2   2 -13    1.25    0.25
   2  -2 -13    1.14    0.24
  -2  -2  13    1.65    0.56
  -2   2  13    1.03    0.48
  -2   2  13    1.20    0.20
  -2  -2  13    1.38    0.28
  -2   2  13    0.79    0.24
  -2  -2  12    0.32    0.30
  -2   2  12    0.41    0.30
  -2  -2  12    0.24    0.17
  -2   2  12    0.48    0.18
   2   2 -12    0.39    0.15
   2  -2 -12    0.45    0.16
  -2   2  11   39.44    0.99
  -2   2  11   36.91    1.83
  -2  -2  11   39.47    1.90
  -2  -2  11   38.37    1.04
  -2   2  11   39.71    1.05
  -2   2  10    5.13    0.32
   2  -2 -10    5.28    0.59
   2   2 -10    5.50    0.60
  -2   2  10    5.18    0.64
  -2  -2  10    6.47    0.71
  -2  -2  10    5.52    0.34
  -2   2  10    5.51    0.34
  -2   2   9   13.72    0.49
   2   2  -9   14.16    0.87
   2  -2  -9   14.33    0.87
  -2  -2   9   13.33    0.94
  -2   2   9   13.91    0.96
  -2   2   9   13.83    0.51
  -2  -2   9   14.00    0.51
  -2   2   8    0.85    0.13
  -2  -2   8    0.56    0.25
  -2   2   8    0.81    0.29
   2   2  -8    0.85    0.27
   2  -2  -8    0.38    0.19
  -2   2   7   10.12    0.71
  -2  -2   7   11.37    0.74
   2  -2  -7   12.26    0.68
   2   2  -7   10.94    0.64
  -2   2   6  167.47    3.31
  -2  -2   6  175.40    3.35
   2  -2  -6  173.64    3.08
   2   2  -6  169.70    3.06
  -2  -2   5  151.87    2.90
  -2   2   5  149.48    2.86
   2   2  -5  147.98    2.64
   2  -2  -5  149.36    2.63
  -2   2   4  145.15    2.68
  -2  -2   4  147.73    2.72
   2  -2  -4  150.58    2.52
   2   2  -4  147.82    2.52
   2   2  -3 2239.62   29.06
   2  -2  -3 2244.88   29.05
  -2   2   3 2299.74   29.27
  -2  -2   3 2246.45   29.29
   2  -2  -2 3823.96   48.74
   2   2  -2 3829.27   48.75
  -2  -2   2 3755.53   48.87
  -2   2   2 3878.16   48.82
   2  -2  -1 7562.10   93.57
  -2  -2   1 7432.35   93.58
  -2   2   1 7472.84   93.55
  -2  -2   0  142.17    2.23
  -2   2   0  145.35    2.24
   2   2   0  140.64    2.31
   2  -2   0  142.47    2.31
   2  -2   1    1.64    0.17
   2   2   1    1.32    0.16
   2  -2   2  243.27    3.70
   2   2   2  243.82    3.70
   2  -2   3    2.22    0.23
   2   2   3    2.07    0.23
  -2   2  -3    1.97    0.27
   2   2   4  169.66    2.90
   2  -2   4  169.05    2.92
  -2   2  -4  162.32    3.11
   2  -2   5   35.25    1.10
   2   2   5   35.02    1.08
  -2   2  -5   38.24    1.23
   2  -2   6  142.95    2.81
   2   2   6  140.87    2.77
   2  -2   7   18.35    0.92
   2   2   7   17.14    0.88
  -2   2  -7   16.86    0.85
   2   2   8   50.26    1.02
   2  -2   8   51.21    1.03
   2   2   8   50.29    1.68
   2  -2   8   51.59    1.73
   2  -2   9    0.23    0.11
   2   2   9    0.17    0.10
   2   2   9    0.58    0.23
   2  -2   9    0.31    0.21
   2   2  10    1.73    0.20
   2  -2  10    1.58    0.20
   2   2  10    1.77    0.20
   2  -2  10    1.80    0.38
   2   2  10    2.05    0.40
  -2   2 -11   21.24    0.75
  -2  -2 -11   21.49    0.75
   2   2  11   20.42    0.67
   2   2  11   22.55    0.71
   2  -2  11   23.32    0.73
  -2   2 -11   21.46    0.71
   2   2  11   21.02    1.28
   2  -2  11   24.05    1.39
  -2   2 -12   19.54    0.71
  -2  -2 -12   22.09    0.79
  -2   2 -12   18.92    0.75
   2   2  12   19.91    0.70
   2  -2  12   20.92    0.72
   2   2  12   19.87    0.67
   2   2  12   18.50    1.28
   2  -2  12   19.29    1.33
  -2   2 -13    8.32    0.47
  -2   2 -13    7.94    0.50
  -2  -2 -13    8.11    0.51
   2   2  13    8.66    0.47
   2  -2  13    8.76    0.48
   2   2  13    8.81    0.45
   2   2  13    7.76    0.91
   2  -2  13    9.18    0.99
  -2   2 -14    2.06    0.29
  -2  -2 -14    2.55    0.31
   2   2  14    2.38    0.28
   2  -2  14    2.81    0.30
   2   2  14    2.40    0.25
  -2   2 -14    2.29    0.28
   2   2  15   11.30    0.55
   2  -2  15   11.86    0.56
  -2  -2 -15    9.11    0.51
   2   2  15    7.90    0.42
  -2  -2 -15    8.16    0.50
  -2   2 -15    7.78    0.50
  -2  -2 -16    2.10    0.26
   2   2  16    1.64    0.24
   2  -2  16    2.05    0.26
   2  -2  17    0.60    0.17
   2   2  17    0.64    0.17
  -2  -2 -17    0.59    0.17
  -2  -2 -18    3.58    0.27
   2  -2  18    3.46    0.27
   2   2  18    3.11    0.25
  -2   2 -19    0.15    0.10
  -2   2 -20    6.93    0.29
  -2  -3  18    0.34    0.13
   2  -3 -18    0.17    0.13
   2   3 -18    0.13    0.14
  -2  -3  17    0.51    0.15
   2  -3 -17    0.32    0.16
   2   3 -17    0.77    0.18
   2   3 -17    0.20    0.16
   2  -3 -16   41.53    1.08
   2   3 -16   41.51    1.09
  -2   3  16   44.99    1.00
   2   3 -16   41.17    1.07
  -2  -3  16   41.54    1.20
  -2   3  16   41.11    1.16
   2  -3 -15   45.09    1.15
   2   3 -15   44.74    1.16
   2   3 -15   46.73    1.17
  -2   3  15   48.20    1.09
  -2   3  15   46.12    1.27
  -2  -3  15   45.56    1.29
   2  -3 -14    1.16    0.22
   2   3 -14    0.88    0.22
  -2  -3  14    0.58    0.24
  -2   3  14    0.93    0.25
  -2   3  14    0.71    0.44
   2   3 -13   57.22    2.26
  -2   3  13   60.09    1.47
  -2  -3  13   58.44    1.48
  -2   3  13   59.13    1.25
   2   3 -13   58.93    1.33
  -2   3  13   59.90    2.63
  -2  -3  13   56.81    2.60
  -2   3  12   54.30    1.35
  -2  -3  12   55.17    1.38
  -2   3  12   54.07    1.16
   2   3 -12   57.83    1.26
  -2  -3  12   54.57    2.45
  -2   3  12   55.60    2.44
  -2   3  11    0.92    0.19
  -2  -3  11    1.07    0.19
  -2   3  11    0.96    0.21
  -2  -3  11    1.13    0.39
  -2   3  11    1.34    0.43
  -2   3  11    0.82    0.17
   2   3 -11    1.18    0.19
  -2   3  10  114.71    3.29
  -2  -3  10  112.92    3.31
  -2   3  10  110.79    2.07
  -2   3  10  115.16    2.07
  -2  -3  10  114.90    2.09
  -2   3   9   73.26    2.37
  -2  -3   9   71.72    2.37
  -2   3   9   68.66    1.40
  -2   3   9   70.25    1.43
   2   3  -8    8.77    0.64
  -2  -3   8    8.37    0.71
  -2   3   8    8.28    0.70
  -2  -3   7  114.84    2.72
  -2   3   7  110.15    2.65
   2  -3  -7  110.39    2.44
   2   3  -7  113.71    2.48
  -2   3   7  109.80    1.87
   2   3  -6  156.49    2.92
   2  -3  -6  153.37    2.88
  -2  -3   6  152.54    3.11
   2  -3  -5    1.37    0.21
   2   3  -5    1.12    0.21
   2   3  -4  245.21    3.70
   2  -3  -4  240.32    3.67
  -2   3   4  240.98    3.85
  -2  -3   4  234.82    3.88
   2   3  -3  683.99    9.04
   2  -3  -3  659.09    8.99
   2   3  -3  685.92    9.88
  -2   3   3  685.93    9.16
  -2  -3   3  662.69    9.18
  -2   3   3  675.77    8.92
   2   3  -2 1999.45   25.76
  -2  -3   2 1926.51   24.79
  -2   3   2 1950.62   24.75
   2   3  -2 1964.17   24.71
   2   3  -2 1990.77   25.62
   2   3  -1 1648.73   21.28
   2   3  -1 1666.15   22.36
   2   3  -1 1672.12   21.25
   2   3  -1 1657.69   22.11
   2   3   0  511.56    6.82
   2   3   0  520.03    7.89
   2   3   0  525.22    6.86
   2  -3   0  501.25    6.83
   2   3   0  524.64    7.52
   2  -3   1  125.58    2.02
   2   3   1  132.13    2.04
   2   3   1  134.47    2.89
   2  -3   1  132.02    2.14
   2   3   1  133.34    2.15
   2   3   1  135.69    2.50
   2   3   2  193.16    2.95
   2   3   2  202.55    3.92
   2  -3   2  199.68    3.15
   2   3   2  198.53    3.19
   2   3   3  396.96    5.52
   2  -3   3  369.66    5.52
   2   3   4   -0.04    0.11
  -2   3  -4    0.10    0.18
  -2   3  -5  140.67    3.24
   2  -3   5  140.45    2.77
  -2   3  -6   11.13    0.80
   2   3   6   11.60    0.67
   2  -3   6   12.29    0.70
  -2   3  -7   54.97    1.90
   2   3   7   58.46    1.73
   2  -3   7   55.42    1.73
  -2   3  -8   33.60    1.47
   2   3   8   32.57    0.77
   2   3   8   32.60    1.34
   2  -3   8   31.40    1.36
  -2   3  -9    8.52    0.75
   2   3   9    9.77    0.41
   2  -3   9    9.45    0.41
   2  -3   9    8.32    0.75
  -2   3 -10   13.22    0.56
   2   3  10   12.34    0.52
   2   3  10   12.73    0.50
   2  -3  10   13.04    0.51
  -2   3 -10   13.16    0.57
   2  -3  10   12.73    0.99
   2   3  10   13.38    0.98
  -2   3 -11   75.69    1.62
  -2   3 -11   71.47    1.60
   2   3  11   77.09    1.53
   2  -3  11   77.22    1.55
   2   3  11   76.73    1.56
   2   3  11   73.92    2.54
   2  -3  11   73.64    2.61
  -2   3 -12    6.88    0.45
  -2  -3 -12    7.02    0.45
  -2   3 -12    6.54    0.44
   2  -3  12    6.91    0.42
   2   3  12    7.47    0.42
   2   3  12    6.37    0.41
   2   3  12    7.21    0.83
   2   3  13   86.74    1.74
  -2   3 -13   85.40    1.80
   2  -3  13   86.88    1.78
   2   3  13   87.14    1.74
   2   3  14   33.47    0.94
   2  -3  14   33.71    0.98
   2   3  14   32.55    0.94
  -2   3 -14   32.73    0.99
   2  -3  15    0.66    0.18
   2   3  15    0.59    0.18
   2   3  15    0.59    0.18
  -2   3 -15    0.56    0.21
   2  -3  16   11.48    0.51
  -2  -3 -16   13.65    0.59
   2  -3  17    0.07    0.11
  -2  -3 -17    0.05    0.13
  -2  -3 -18    2.50    0.23
  -2   3 -18    2.36    0.23
  -2  -3 -19    2.14    0.17
  -2   3 -19    1.91    0.17
   2  -4 -19    5.71    0.28
  -2   4  18    0.58    0.16
   2   4 -18    0.32    0.16
   2   4 -18    0.20    0.13
  -2   4  17    4.91    0.37
   2   4 -17    4.07    0.39
   2   4 -17    4.68    0.32
  -2   4  16   20.99    0.63
   2   4 -16   21.24    0.72
   2   4 -15   19.83    0.73
  -2   4  15   20.55    0.65
  -2   4  14   34.12    0.90
  -2   4  13   11.17    0.49
   2   4 -12    2.17    0.53
  -2   4  12    2.44    0.25
   2   4 -11    2.69    0.58
  -2   4  11    2.34    0.24
  -2   4  10    1.10    0.19
   2   4 -10    0.62    0.34
   2   4 -10    0.83    0.18
  -2   4  10    0.85    0.17
  -2   4   9    1.39    0.18
  -2   4   9    1.28    0.22
   2   4  -9    1.41    0.42
  -2   4   9    1.60    0.20
  -2   4   8   -0.03    0.15
   2   4  -8    0.04    0.23
  -2   4   7    0.52    0.15
   2   4  -7    0.36    0.26
  -2   4   6   22.39    0.66
   2   4  -6   24.20    1.32
  -2   4   5   14.25    0.48
   2   4  -4    0.07    0.15
   2   4  -4    0.22    0.29
   2   4  -3  118.61    2.05
   2   4  -3  121.82    2.96
   2   4  -2 2735.68   36.09
   2   4  -2 2690.50   35.98
   2   4  -2 2716.78   34.82
   2   4  -1  809.91   11.76
   2   4  -1  801.59   10.69
   2   4  -1  790.52   11.79
   2   4   0  179.35    2.78
   2   4   0  182.01    3.57
   2   4   0  181.68    3.77
   2   4   1   33.03    1.38
   2   4   1   31.62    0.81
   2   4   2  182.40    3.97
   2   4   2  182.91    2.85
   2   4   3   10.38    0.85
   2   4   3   11.23    0.46
   2   4   4    5.20    0.64
  -2   4  -4    6.07    0.34
   2   4   5   21.17    1.33
  -2   4  -5   21.96    0.71
  -2   4  -6   21.38    0.73
  -2   4  -7   27.66    0.89
  -2   4  -8   25.23    0.89
  -2   4  -8   24.38    0.79
  -2   4  -9    6.43    0.46
   2   4  10   67.43    1.45
  -2   4 -10   66.23    1.51
   2   4  11  147.52    2.54
  -2   4 -11  143.47    2.60
   2   4  12  153.87    2.64
  -2   4 -12  153.14    2.71
   2   4  13    2.00    0.26
  -2   4 -13    1.50    0.29
  -2   4 -13    1.62    0.28
  -2   4 -14    1.42    0.26
   2   4  14    1.84    0.25
  -2   4 -14    1.86    0.28
  -2  -4 -15   13.00    0.58
  -2  -4 -16   -0.02    0.14
  -2   4 -16   -0.06    0.17
  -2   4 -17    4.05    0.30
  -2  -4 -17    4.77    0.30
  -2   4 -18    0.09    0.10
  -2   4 -18    0.01    0.10
   2   4  18    0.10    0.10
   2   5 -18    1.35    0.15
  -2   5  18    1.28    0.15
   2   5 -17    0.12    0.13
   2   5 -17    0.05    0.14
   2   5 -17    0.07    0.13
  -2   5  17    0.25    0.13
  -2   5  16    2.41    0.27
   2   5 -16    2.40    0.25
   2   5 -16    2.40    0.30
  -2   5  15    0.66    0.21
   2   5 -15    0.61    0.22
  -2   5  14   15.73    0.74
  -2   5  14   14.80    0.54
   2   5 -14   14.83    0.63
   2   5 -14   13.10    0.73
  -2   5  13    9.88    0.62
   2   5 -13    9.89    0.54
  -2   5  13    9.91    0.45
   2   5 -13    9.50    0.64
  -2   5  12   18.60    0.87
  -2   5  12   18.51    0.63
   2   5 -12   18.39    0.88
  -2   5  11    1.59    0.30
  -2   5  11    2.00    0.23
   2   5 -11    2.25    0.34
  -2   5  10    0.97    0.19
   2   5 -10    1.39    0.51
  -2   5  10    0.96    0.26
   2   5  -9    0.42    0.17
  -2   5   9    0.23    0.20
  -2   5   9    0.43    0.16
   2   5  -8    2.47    0.25
  -2   5   8    1.95    0.22
   2   5  -8    2.34    0.55
  -2   5   8    2.13    0.30
  -2   5   8    2.51    0.25
  -2   5   7   13.42    0.52
  -2   5   7   13.49    0.67
   2   5  -7   12.50    1.14
  -2   5   7   14.02    0.53
   2   5  -6   11.58    0.49
   2   5  -6   11.67    0.46
  -2   5   6   11.58    0.47
  -2   5   6   11.35    0.47
  -2   5   5    5.98    0.34
  -2   5   5    5.80    0.42
  -2   5   4   25.87    0.72
   2   5  -4   25.56    1.46
  -2   5   3  100.78    1.78
   2   5  -3  109.01    3.08
  -2   5   2  141.39    2.33
   2   5  -2  155.75    3.69
   2   5  -1  209.55    4.20
  -2   5   1  188.45    2.95
   2   5   0   70.99    2.19
  -2   5   0   62.20    1.26
   2   5   1  112.81    2.96
  -2   5  -1  101.39    1.81
   2   5   2    3.34    0.55
  -2   5  -3  248.47    3.85
   2   5   3  259.00    3.92
   2   5   3  254.79    5.37
   2   5   4    1.23    0.39
  -2   5  -4    1.32    0.17
   2   5   4    1.07    0.22
   2   5   4    1.25    0.18
  -2   5  -4    1.90    0.23
  -2   5  -5    6.59    0.42
  -2   5  -5    6.65    0.33
   2   5   5    6.71    0.47
  -2   5  -5    6.90    0.40
   2   5   5    6.46    0.37
  -2   5  -5    6.38    0.39
  -2   5  -6    0.49    0.17
  -2   5  -6    0.10    0.13
  -2   5  -6    0.27    0.13
   2   5   6    0.09    0.17
   2   5   6    0.10    0.12
  -2   5  -6    0.16    0.12
  -2   5  -6    0.02    0.14
   2   5   6    0.10    0.26
   2   5   7    2.89    0.59
   2   5   7    2.44    0.34
  -2   5  -7    3.16    0.31
  -2   5  -7    2.95    0.30
   2   5   7    2.63    0.27
  -2   5  -7    4.11    0.37
  -2   5  -8   10.20    0.59
  -2   5  -8   10.08    0.53
   2   5   8    9.88    0.62
   2   5   8    9.61    0.50
  -2   5  -8    9.57    0.55
  -2   5  -9    0.14    0.19
  -2   5  -9    0.16    0.18
  -2   5  -9   -0.03    0.14
  -2   5 -10    3.23    0.35
  -2   5 -10    3.38    0.39
   2   5  10    3.42    0.33
  -2   5 -10    3.15    0.35
  -2   5 -11  139.89    2.73
  -2   5 -11  122.81    2.54
  -2   5 -12    6.33    0.46
   2   5  12    6.23    0.43
  -2   5 -12    5.61    0.44
  -2   5 -12    6.21    0.51
  -2   5 -13   45.28    1.32
  -2   5 -13   44.58    1.17
   2   5  13   47.11    1.31
   2   5  13   44.45    1.12
  -2  -5 -13   47.77    1.19
   2   5  14    4.63    0.38
  -2   5 -14    4.48    0.35
  -2   5 -14    4.20    0.36
  -2   5 -14    5.14    0.41
  -2  -5 -14    4.68    0.34
  -2  -5 -15    0.71    0.17
   2   5  15    0.66    0.18
  -2  -5 -16    3.47    0.25
   2   5  16    3.51    0.26
   2   5  17    0.41    0.10
  -2  -5 -17    0.52    0.11
  -2   6  17    0.12    0.07
   2  -6 -17    0.14    0.08
  -2   6  16    7.80    0.35
   2   6 -16    8.88    0.36
  -2   6  15    0.17    0.14
   2   6 -15    0.24    0.14
  -2   6  14    4.54    0.36
   2   6 -14    4.00    0.36
   2   6 -13    3.87    0.33
  -2   6  13    3.73    0.36
   2   6 -13    3.92    0.38
   2   6 -12   17.91    0.70
  -2   6  12   17.38    0.59
  -2   6  12   17.05    0.77
   2   6 -12   16.95    0.78
   2   6 -11    0.98    0.24
  -2   6  11    1.40    0.21
  -2   6  11    0.92    0.25
   2   6 -11    1.24    0.26
  -2   6  10    1.54    0.29
   2   6 -10    1.22    0.26
  -2   6   9    0.14    0.15
  -2   6   9    0.02    0.19
   2   6  -9    0.36    0.20
  -2   6   8   -0.01    0.15
   2   6  -8    0.13    0.16
  -2   6   8    0.07    0.17
  -2   6   8   -0.01    0.14
  -2   6   7    1.71    0.23
   2   6  -7    1.65    0.25
   2   6  -7    1.58    0.26
  -2   6   7    1.38    0.27
  -2   6   7    1.30    0.21
  -2   6   6   -0.04    0.14
   2   6  -6    0.18    0.29
   2   6  -6   -0.13    0.17
   2   6  -6   -0.14    0.15
   2   6  -6    0.12    0.16
  -2   6   6    0.05    0.15
   2   6  -5    0.67    0.19
  -2   6   5    0.76    0.19
   2   6  -5    0.54    0.15
   2   6  -5    0.33    0.13
  -2   6   5    0.40    0.20
   2   6  -5    0.59    0.19
   2   6  -4    0.06    0.13
  -2   6   4    0.12    0.14
   2   6  -4    0.04    0.17
   2   6  -4    0.11    0.14
  -2   6   4   -0.18    0.20
   2   6  -4    0.17    0.13
  -2   6   4    0.15    0.14
  -2   6   3   25.51    0.74
   2   6  -3   27.65    0.79
  -2   6   3   26.03    0.76
   2   6  -3   25.93    0.74
   2   6  -3   26.49    0.77
   2   6  -3   25.40    0.77
  -2   6   3   26.11    0.83
  -2   6   3   26.80    0.79
   2   6  -3   25.07    0.83
  -2   6   2   78.29    1.51
   2   6  -2   81.73    1.53
   2   6  -2   77.80    1.51
  -2   6   2   75.20    1.60
   2   6  -2   77.15    1.58
  -2   6   2   77.08    1.54
  -2   6   1    4.06    0.30
   2   6  -1    4.57    0.30
   2   6  -1    4.47    0.31
  -2   6   1    3.68    0.31
   2   6  -1    4.07    0.32
   2   6   0    1.69    0.21
  -2   6   0    1.74    0.21
   2   6   0    1.35    0.22
  -2   6   0    1.27    0.21
  -2   6   0    1.68    0.23
   2   6   1    5.53    0.39
  -2   6  -1    5.66    0.36
  -2   6  -1    5.65    0.36
  -2   6  -1    6.48    0.39
  -2   6  -2  117.49    2.01
   2   6   2  114.56    2.24
  -2   6  -2  115.94    2.10
  -2   6  -2  115.05    2.04
   2   6   3    4.00    0.37
  -2   6  -3    4.05    0.29
  -2   6  -3    3.89    0.29
  -2   6  -3    3.94    0.31
  -2   6  -3    3.69    0.31
   2   6   3    3.80    0.28
  -2   6  -3    3.39    0.29
   2   6   4   12.00    0.63
  -2   6  -4   11.00    0.47
  -2   6  -4   11.18    0.51
  -2   6  -4   11.71    0.54
  -2   6  -4    9.74    0.49
   2   6   4   10.87    0.48
   2   6   5    0.05    0.17
  -2   6  -5    0.07    0.12
  -2   6  -5   -0.10    0.15
  -2   6  -5    0.25    0.15
   2   6   5    0.04    0.13
  -2   6  -6    3.70    0.33
   2   6   6    4.06    0.39
  -2   6  -6    3.37    0.33
  -2   6  -6    3.48    0.33
   2   6   6    3.53    0.31
  -2   6  -7    2.97    0.31
   2   6   7    2.85    0.36
  -2   6  -7    3.48    0.35
   2   6   7    3.57    0.31
  -2   6  -7    2.96    0.30
  -2   6  -8   12.69    0.60
   2   6   8   12.28    0.69
  -2   6  -8   11.48    0.62
   2   6   8   12.70    0.57
  -2   6  -8   10.55    0.56
   2   6   9   10.18    0.52
  -2   6  -9    9.42    0.52
   2   6   9   10.22    0.63
  -2   6  -9   11.37    0.57
  -2   6  -9   10.71    0.61
  -2  -6  -9   10.26    0.49
   2   6  10    0.33    0.22
  -2   6 -10    0.29    0.22
  -2  -6 -10    0.85    0.21
  -2   6 -10    0.20    0.22
   2   6  10    0.47    0.21
   2   6  11  133.73    2.38
   2   6  11  137.01    2.62
  -2   6 -11  130.64    2.60
  -2  -6 -11  136.72    2.37
  -2   6 -11  137.33    2.46
   2   6  12   23.74    0.84
  -2   6 -12   23.25    0.86
  -2  -6 -12   23.72    0.74
  -2   6 -12   23.16    0.77
   2   6  13    6.05    0.39
  -2   6 -13    5.47    0.39
  -2  -6 -13    5.74    0.33
  -2   6 -14    0.36    0.15
   2   6  14    0.27    0.13
  -2  -6 -14    0.36    0.13
  -2  -6 -15    6.37    0.28
   2   6  15    6.08    0.29
  -2   6 -15    6.95    0.33
  -2   7  15   -0.01    0.07
  -2   7  14    0.24    0.11
   2   7 -14    0.25    0.12
  -2   7  13    0.67    0.15
   2   7 -13    0.70    0.17
  -2   7  12   15.75    0.62
   2   7 -12   17.60    0.59
  -2   7  11    0.08    0.17
   2   7 -11    0.04    0.16
   2   7 -10   16.23    0.62
   2   7  -9    0.24    0.17
  -2   7   9    0.16    0.14
   2   7  -8    3.17    0.29
  -2   7   8    2.73    0.27
   2   7  -7   -0.03    0.18
   2   7  -7   -0.05    0.15
  -2   7   7   -0.09    0.16
   2   7  -7   -0.01    0.11
   2   7  -6    3.86    0.26
  -2   7   6    3.95    0.34
   2   7  -6    4.12    0.36
   2   7  -5    4.18    0.29
  -2   7   5    4.02    0.35
   2   7  -5    4.19    0.37
  -2   7   5    4.16    0.31
   2   7  -4    3.72    0.29
  -2   7   4    3.85    0.34
   2   7  -4    3.82    0.35
  -2   7   4    4.24    0.31
   2   7  -3   20.44    0.77
  -2   7   3   21.71    0.68
   2   7  -3   21.58    0.71
  -2   7   3   20.97    0.75
  -2   7   3   19.70    0.78
   2   7  -3   23.93    0.75
   2   7  -3   22.89    0.68
   2   7  -2   12.35    0.59
  -2   7   2   14.15    0.57
  -2   7   2   13.33    0.52
   2   7  -2   15.11    0.59
  -2   7   2   12.83    0.58
   2   7  -2   13.56    0.57
  -2   7   2   13.33    0.62
   2   7  -2   14.41    0.53
  -2   7   1    1.98    0.24
   2   7  -1    2.27    0.29
  -2   7   1    2.26    0.24
   2   7  -1    1.96    0.26
   2   7  -1    2.05    0.24
  -2   7   1    1.66    0.25
   2   7  -1    2.22    0.22
   2   7   0   28.02    0.89
  -2   7   0   29.07    0.85
  -2   7   0   29.79    0.81
   2   7   0   27.85    0.88
  -2   7   0   29.11    0.90
   2   7   0   28.33    0.91
   2   7   0   28.60    0.78
  -2   7  -1    9.24    0.47
   2   7   1    9.30    0.50
  -2   7  -1    9.76    0.43
  -2   7  -1    9.27    0.49
  -2   7  -1    9.82    0.47
   2   7   1    9.29    0.52
   2   7   1    8.73    0.49
   2   7   1    9.19    0.42
   2   7   2    1.66    0.25
  -2   7  -2    1.69    0.21
   2   7   2    1.38    0.24
  -2   7  -2    2.38    0.25
  -2   7  -2    1.81    0.24
  -2   7  -2    1.74    0.24
   2   7   3   23.90    0.86
  -2   7  -3   23.77    0.73
   2   7   3   24.59    0.82
   2   7   4    3.44    0.35
  -2   7  -4    3.95    0.30
  -2   7  -4    3.16    0.29
   2   7   5    1.08    0.25
  -2   7  -5    0.77    0.18
   2   7   6    1.27    0.26
   2   7   7    4.20    0.39
   2   7   8    2.30    0.30
   2   7   9   10.24    0.54
   2   7  10   19.03    0.70
   2   7  11   26.89    0.78
   2   7  12    9.94    0.41
   2   7  13    0.72    0.12
  -2   8  12    4.86    0.23
   2   8 -10   -0.10    0.13
   2   8  -9    0.38    0.15
   2   8  -8    0.10    0.14
  -2   8   7    0.78    0.15
   2   8  -7    0.92    0.19
  -2   8   6   -0.02    0.14
  -2   8   6    0.04    0.12
   2   8  -6   -0.17    0.16
  -2   8   5    1.16    0.22
  -2   8   5    1.51    0.20
   2   8  -5    1.63    0.18
   2   8  -5    1.20    0.22
   2   8  -4   14.02    0.48
  -2   8   4   13.40    0.53
  -2   8   4   12.14    0.56
   2   8  -4   12.64    0.55
  -2   8   3    0.26    0.16
   2   8  -3    0.16    0.16
   2   8  -3    0.45    0.14
  -2   8   3    0.58    0.17
   2   8  -2    2.57    0.27
  -2   8   2    2.62    0.25
   2   8  -2    2.16    0.23
  -2   8   2    2.44    0.27
   2   8  -1    6.56    0.40
   2   8  -1    7.13    0.39
  -2   8   1    7.62    0.42
  -2   8   1    7.62    0.36
   2   8   0   10.73    0.50
  -2   8   0   11.30    0.48
   2   8   0   10.90    0.50
  -2   8   0   12.16    0.54
   2   8   0   10.99    0.49
  -2   8   0   12.43    0.45
  -2   8  -1   13.65    0.51
   2   8   1   11.95    0.52
   2   8   1   12.30    0.55
   2   8   1   12.86    0.54
   2   8   2   20.19    0.73
   2   8   2   20.36    0.70
   2   8   3    2.33    0.28
   2   8   3    1.87    0.23
   2   8   4    7.35    0.43
   2   8   4    6.83    0.40
   2   8   5    0.89    0.20
   2   8   5    0.79    0.17
   2   8   6    0.53    0.16
   2   8   7    0.03    0.12
   2   8   8    0.25    0.13
   2   8   8    0.18    0.12
   2   8   9    0.26    0.12
   2   8   9    0.19    0.11
   2   8  10    3.32    0.20
   2   8  10    3.30    0.19
  -2   9   7   -0.03    0.08
  -2   9   6    4.16    0.24
  -2   9   5    0.77    0.12
  -2   9   5    0.73    0.13
  -2   9   4    1.51    0.15
   2   9  -3    0.18    0.10
  -2   9   3    0.18    0.11
  -2   9   2    0.11    0.11
   2   9  -2    0.05    0.10
   2   9  -1    0.83    0.14
  -2   9   0    0.75    0.15
   2   9   0    0.40    0.12
   2   9   1    1.24    0.15
   2   9   2    0.38    0.12
   2   9   3    0.10    0.09
   2   9   4    1.33    0.15
   2   9   5    0.20    0.09
   2   9   5    0.16    0.07
   2   9   7   -0.06    0.07
   3   0 -21   -0.01    0.11
  -3   0  20    2.28    0.26
   3   0 -20    2.52    0.26
  -3   0  19   -0.07    0.17
   3   0 -19   -0.06    0.18
  -3   0  18    6.78    0.49
   3   0 -18    6.84    0.45
  -3   0  17    0.18    0.21
   3   0 -17    0.49    0.22
  -3   0  16   88.16    2.07
   3   0 -16   90.74    1.91
   3   0 -15    1.30    0.30
  -3   0  15    0.50    0.54
  -3   0  15    1.12    0.35
  -3   0  14   10.06    0.63
  -3   0  14    9.46    1.14
   3   0 -14   11.05    0.56
   3   0 -13   -0.04    0.16
  -3   0  13   -0.06    0.34
   3   0 -13    0.18    0.29
  -3   0  13   -0.03    0.20
   3   0 -12   81.46    2.66
  -3   0  12   77.55    2.92
  -3   0  12   78.73    1.72
  -3   0  11    0.09    0.27
   3   0 -11    0.69    0.33
  -3   0  11    0.08    0.13
  -3   0  10    1.52    0.39
  -3   0  10    2.18    0.22
  -3   0   9    0.10    0.21
   3   0  -9    0.02    0.19
  -3   0   9    0.16    0.10
  -3   0   8  861.21   13.08
   3   0  -8  907.46   12.73
  -3   0   7    0.08    0.18
   3   0  -7    2.80    0.33
  -3   0   6 1777.31   24.10
   3   0  -6 1798.73   23.77
  -3   0   5    0.60    0.19
   3   0  -5    0.03    0.10
   3   0  -4    4.69    0.42
   3   0  -3    0.03    0.06
  -3   0   3    4.65    0.37
   3   0  -2  610.46    8.32
  -3   0   2  610.43    8.63
   3   0  -1    0.16    0.08
  -3   0   1    0.18    0.09
  -3   0   0  444.87    6.40
  -3   0  -1    0.10    0.09
   3   0   2    2.99    0.29
   3   0   3   -0.01    0.11
   3   0   4    1.01    0.21
   3   0   5    0.14    0.15
   3   0   6  448.54    6.98
   3   0   7    0.13    0.18
   3   0   8  369.10    5.09
   3   0   8  364.76    6.23
   3   0   9    0.09    0.18
   3   0   9   -0.01    0.11
   3   0  10   64.63    2.24
   3   0  10   68.01    1.37
   3   0  11    0.04    0.26
   3   0  11    0.19    0.15
  -3   0 -11    0.15    0.16
  -3   0 -11    0.12    0.13
   3   0  12   29.51    0.87
   3   0  12   29.75    1.61
  -3   0 -12   28.35    0.95
  -3   0 -12   27.00    0.86
   3   0  13    0.05    0.27
   3   0  13    0.05    0.16
  -3   0 -13   -0.12    0.22
  -3   0 -13    0.14    0.13
   3   0  14   22.37    0.80
  -3   0 -14   21.64    0.86
  -3   0 -14   22.30    0.77
   3   0  15   -0.09    0.19
  -3   0 -15    0.08    0.14
   3   0  16    4.52    0.36
   3   0  17    0.01    0.14
   3   0  18    0.71    0.17
   3  -1 -21    3.21    0.23
   3   1 -21    3.38    0.23
  -3   1  20    0.25    0.15
  -3  -1  20    0.41    0.16
   3  -1 -20    0.53    0.17
   3   1 -20    0.67    0.17
  -3  -1  19    0.28    0.18
  -3   1  19    0.26    0.18
   3   1 -19    0.43    0.19
   3  -1 -19    0.12    0.16
  -3   1  18    6.04    0.45
  -3  -1  18    5.77    0.46
   3   1 -18    6.24    0.42
   3  -1 -18    6.01    0.43
  -3  -1  17   18.59    0.83
  -3   1  17   17.41    0.81
   3  -1 -17   17.62    0.72
   3   1 -17   18.04    0.73
  -3  -1  16   86.39    2.03
  -3   1  16   87.55    2.02
   3  -1 -16   89.92    1.88
   3   1 -16   84.59    1.84
  -3  -1  15    7.90    1.08
  -3   1  15    5.75    0.94
  -3   1  15    6.13    0.53
  -3  -1  15    6.56    0.54
   3  -1 -15    6.95    0.48
   3   1 -15    6.64    0.47
  -3  -1  14  136.96    4.50
  -3   1  14  145.32    4.57
  -3   1  14  145.71    2.80
  -3  -1  14  145.97    2.82
   3  -1 -14  146.98    2.59
   3   1 -14  144.80    2.59
  -3  -1  13    7.45    0.98
  -3   1  13    8.74    1.04
  -3   1  13    8.55    0.53
  -3  -1  13    8.07    0.53
   3  -1 -13    9.35    0.47
   3   1 -13    8.04    0.45
   3   1 -12   18.58    1.20
   3  -1 -12   18.67    1.20
  -3   1  12   17.01    1.33
  -3  -1  12   17.44    1.35
  -3  -1  12   17.87    0.72
  -3   1  12   17.34    0.71
   3   1 -11    2.76    0.47
   3  -1 -11    2.49    0.45
  -3  -1  11    2.05    0.49
  -3   1  11    2.58    0.52
  -3  -1  11    2.57    0.27
  -3   1  11    3.00    0.28
   3  -1 -10    1.49    0.32
   3   1 -10    1.51    0.34
  -3  -1  10    2.07    0.46
  -3   1  10    2.37    0.47
  -3  -1  10    1.46    0.20
  -3   1  10    1.75    0.21
   3   1  -9    5.48    0.53
   3  -1  -9    6.09    0.55
  -3  -1   9    6.03    0.66
  -3   1   9    5.30    0.61
  -3  -1   9    5.43    0.32
  -3   1   9    5.63    0.33
   3   1  -8  342.00    5.70
   3  -1  -8  352.98    5.73
  -3  -1   8  342.82    6.18
  -3   1   8  335.48    6.15
   3   1  -7  513.46    7.74
   3  -1  -7  506.48    7.74
  -3  -1   7  522.31    8.18
  -3   1   7  504.39    8.11
   3   1  -6   53.25    1.46
   3  -1  -6   52.56    1.46
  -3   1   6   51.52    1.61
  -3  -1   6   53.84    1.65
   3  -1  -5  110.50    2.25
   3   1  -5  110.22    2.24
  -3  -1   5  114.73    2.47
  -3   1   5  106.84    2.41
   3  -1  -4   73.88    1.67
   3   1  -4   74.84    1.67
  -3  -1   3   99.30    2.08
  -3   1   3   98.05    2.07
   3   1  -3   97.39    1.99
   3  -1  -3  100.66    2.01
   3   1  -3   96.96    2.00
  -3  -1   2  719.76   10.10
  -3   1   2  724.59   10.08
   3   1  -2  717.72   10.10
   3  -1  -2  754.11   10.06
   3   1  -2  718.70   10.02
  -3  -1   1  304.50    4.71
  -3   1   1  300.13    4.68
   3   1  -1  311.50    4.80
   3  -1  -1  312.34    4.17
   3  -1  -1  311.77    4.73
   3   1  -1  305.68    4.71
  -3   1   0  426.76    6.23
   3   1   0  440.23    6.45
   3   1   0  442.68    6.39
  -3  -1  -1  426.74    6.17
  -3   1  -1  428.51    6.17
   3   1   2  165.96    2.91
   3  -1   2  167.11    2.92
   3   1   2  165.42    2.21
   3   1   3    1.79    0.24
   3  -1   3    1.32    0.22
   3   1   4    0.48    0.16
   3  -1   4    0.67    0.18
   3   1   5   20.55    0.87
   3  -1   5   20.50    0.87
   3   1   6 3385.83   44.06
   3  -1   6 3376.67   44.08
   3  -1   7   42.64    1.43
   3   1   7   39.61    1.38
   3  -1   8   25.97    0.66
   3   1   8   26.18    0.66
   3   1   8   26.17    1.17
   3  -1   8   28.11    1.22
   3  -1   9   43.20    0.97
   3   1   9   43.32    0.96
   3   1   9   43.44    1.67
   3  -1   9   44.83    1.69
   3  -1  10    5.19    0.33
   3   1  10    5.04    0.32
   3   1  10    4.73    0.58
   3  -1  10    5.43    0.63
  -3   1 -11    0.72    0.20
  -3  -1 -11    0.87    0.21
   3   1  11    0.91    0.16
  -3   1 -11    0.85    0.19
   3   1  11    0.80    0.34
   3  -1  11    0.82    0.33
   3   1  11    0.76    0.17
   3  -1  11    1.00    0.19
  -3  -1 -12    0.63    0.21
  -3  -1 -12    0.78    0.19
  -3   1 -12    0.79    0.22
   3   1  12    1.03    0.39
   3  -1  12    0.68    0.35
   3   1  12    1.03    0.17
   3  -1  12    1.00    0.20
  -3  -1 -13    6.68    0.43
   3  -1  13    6.85    0.43
   3   1  13    6.74    0.42
   3   1  13    6.55    0.35
   3   1  13    5.27    0.75
   3  -1  13    6.97    0.85
  -3   1 -13    5.74    0.45
  -3  -1 -13    6.13    0.46
  -3  -1 -14   51.31    1.30
   3   1  14   51.17    1.27
   3  -1  14   52.69    1.29
  -3  -1 -14   48.50    1.35
  -3  -1 -15    7.08    0.44
   3   1  15    6.44    0.43
   3  -1  15    6.79    0.44
   3  -1  16    1.53    0.24
   3   1  16    1.68    0.24
  -3  -1 -16    1.46    0.22
   3  -1  17    0.56    0.17
   3   1  17    1.12    0.21
  -3  -1 -17    0.90    0.18
   3  -1  18    1.07    0.18
   3   1  18    1.04    0.18
   3   2 -20    0.43    0.16
  -3  -2  20    0.57    0.15
   3   2 -20    0.49    0.14
   3  -2 -20    0.49    0.14
  -3   2  19    0.08    0.13
  -3  -2  19    0.21    0.15
   3  -2 -19    0.17    0.14
   3   2 -19    0.18    0.14
  -3  -2  18   -0.01    0.18
  -3   2  18    0.10    0.16
   3  -2 -18   -0.02    0.17
   3   2 -18    0.16    0.18
  -3   2  17    4.86    0.41
  -3  -2  17    5.02    0.43
   3  -2 -17    4.67    0.38
   3   2 -17    4.62    0.37
   3   2 -17    4.74    0.32
  -3   2  16  103.98    2.25
  -3  -2  16  108.98    2.30
   3  -2 -16  107.68    2.08
   3   2 -16  102.54    2.05
  -3   2  15   83.37    1.94
  -3  -2  15   89.40    2.01
  -3  -2  15   81.11    3.39
  -3   2  15   80.91    3.35
   3  -2 -15   85.97    1.79
   3   2 -15   81.49    1.76
  -3  -2  14   12.68    0.70
  -3   2  14   12.29    0.67
  -3   2  14   13.44    0.53
  -3   2  14   14.54    1.35
  -3  -2  14   13.62    1.32
   3  -2 -14   13.39    0.60
   3   2 -14   13.14    0.60
  -3   2  13    3.01    0.35
  -3  -2  13    3.48    0.38
  -3  -2  13    3.19    0.68
  -3   2  13    3.84    0.74
   3   2 -13    4.00    0.33
   3  -2 -13    3.68    0.32
  -3   2  12    0.43    0.18
  -3  -2  12    0.49    0.19
   3   2 -12    0.40    0.31
   3   2 -12    0.46    0.16
   3  -2 -12    0.50    0.16
  -3  -2  12    0.96    0.40
  -3   2  12    0.99    0.37
   3  -2 -11   20.11    1.19
   3   2 -11   19.18    1.18
  -3  -2  11   21.02    1.42
  -3   2  11   18.73    1.33
  -3  -2  11   19.15    0.72
  -3   2  11   19.44    0.72
  -3  -2  10    0.96    0.37
  -3   2  10    0.69    0.32
  -3  -2  10    0.56    0.16
  -3   2  10    0.42    0.15
   3  -2 -10    0.43    0.25
   3   2 -10    0.34    0.26
  -3  -2   9  113.05    3.13
  -3   2   9  107.54    3.06
  -3  -2   9  113.79    1.99
  -3   2   9  108.74    1.96
   3   2  -9  111.03    2.71
   3  -2  -9  113.32    2.72
   3  -2  -8  278.31    4.81
   3   2  -8  269.11    4.77
  -3  -2   8  278.96    5.31
  -3   2   8  263.07    5.21
   3   2  -7    6.37    0.50
   3  -2  -7    6.70    0.50
  -3   2   7    7.09    0.62
   3   2  -6  891.66   12.44
   3  -2  -6  899.03   12.44
   3   2  -5   50.15    1.33
   3  -2  -5   50.15    1.33
  -3  -2   5   49.45    1.53
  -3   2   5   53.06    1.56
   3   2  -4  186.82    3.47
   3  -2  -4  189.02    3.18
   3   2  -4  185.52    3.17
  -3  -2   4  188.50    3.39
  -3   2   4  182.60    3.36
   3  -2  -3  369.13    5.43
   3   2  -3  370.25    5.43
  -3  -2   3  370.19    5.62
  -3   2   3  366.45    5.56
   3  -2  -2  118.06    2.19
   3   2  -2  119.22    2.19
  -3   2   2  116.38    2.22
  -3  -2   2  112.93    2.23
   3  -2  -1  107.72    2.02
   3   2  -1  106.45    2.02
  -3   2   1  103.10    1.98
   3   2   0  179.90    3.05
   3  -2   0  179.77    3.04
  -3  -2   0  172.66    2.92
  -3   2   0  175.99    2.92
   3  -2   1  152.11    2.72
   3   2   1  151.66    2.76
   3   2   1  142.32    2.32
   3  -2   1  141.77    2.55
   3   2   1  142.34    2.53
   3   2   2   80.11    1.41
   3  -2   2   81.38    1.73
   3   2   2   79.95    1.71
   3   2   3  139.03    2.61
   3  -2   3  141.44    2.64
   3   2   4    9.89    0.56
   3  -2   4   10.14    0.58
   3   2   5  254.61    4.32
   3  -2   5  258.47    4.38
   3   2   6    7.59    0.56
   3  -2   6    7.67    0.57
   3   2   7  210.00    4.00
   3  -2   7  218.04    4.10
   3   2   7  211.12    3.06
   3  -2   7  211.06    3.08
   3   2   8   72.04    2.09
   3  -2   8   69.24    2.10
   3   2   8   72.24    1.32
   3  -2   8   71.29    1.33
   3   2   9  159.62    3.70
   3  -2   9  165.11    3.78
   3   2   9  165.92    2.63
   3  -2   9  168.21    2.65
  -3  -2 -10    1.46    0.23
  -3   2 -10    1.44    0.23
   3  -2  10    1.71    0.21
   3   2  10    1.87    0.21
   3   2  10    1.59    0.39
   3  -2  10    1.64    0.41
  -3   2 -10    1.73    0.23
  -3   2 -11    0.34    0.19
  -3  -2 -11    0.14    0.21
  -3   2 -11   -0.05    0.24
   3   2  11    0.15    0.15
   3   2  11    0.40    0.27
   3  -2  11    0.50    0.32
   3   2  11    0.40    0.15
   3  -2  11    0.15    0.14
  -3   2 -12    1.32    0.25
  -3   2 -12    1.01    0.24
  -3  -2 -12    1.27    0.25
   3   2  12    1.58    0.22
   3  -2  12    1.60    0.24
   3   2  12    1.33    0.20
   3   2  12    1.20    0.41
   3  -2  12    1.71    0.46
  -3  -2 -13   18.77    0.74
   3  -2  13   17.70    1.32
   3   2  13   17.22    1.28
   3   2  13   17.67    0.67
   3  -2  13   17.58    0.68
  -3   2 -13   16.47    0.67
   3   2  13   17.38    0.62
   3   2  14    9.56    0.46
   3   2  14    9.71    0.50
   3  -2  14   10.57    0.53
  -3  -2 -14   11.18    0.58
   3   2  15    0.62    0.17
   3  -2  15    0.62    0.18
   3   2  15    0.58    0.16
  -3  -2 -15    0.44    0.18
  -3  -2 -16    0.07    0.14
   3   2  16    0.14    0.13
   3  -2  16    0.04    0.14
  -3  -2 -17    0.27    0.15
  -3   2 -17    0.31    0.15
   3   2  17    0.44    0.14
   3  -2  17    0.23    0.13
  -3  -2 -18    0.95    0.16
   3  -2  18    0.85    0.15
   3   2  18    1.04    0.15
  -3   2 -18    0.93    0.15
  -3   2 -19    1.17    0.15
   3   3 -19    0.25    0.16
   3  -3 -19    0.36    0.12
   3   3 -19    0.39    0.12
   3  -3 -18    0.27    0.14
   3   3 -18    0.07    0.14
   3   3 -18    0.26    0.19
  -3  -3  18    0.47    0.15
   3   3 -17   54.17    1.22
   3  -3 -17   55.71    1.24
   3   3 -17   55.64    1.25
  -3  -3  17   55.10    1.38
   3   3 -16   11.02    0.52
  -3   3  16   12.13    0.49
   3  -3 -16   11.43    0.53
   3   3 -16   11.90    0.54
  -3  -3  16   11.51    0.61
  -3   3  16   10.55    0.57
  -3   3  15    3.00    0.28
   3  -3 -15    3.74    0.32
   3   3 -15    3.05    0.30
  -3   3  15    3.45    0.35
  -3  -3  15    3.49    0.37
   3   3 -14   48.66    2.10
  -3   3  14   52.34    1.16
  -3  -3  14   51.40    1.41
  -3   3  14   51.24    1.38
   3   3 -14   52.05    1.24
   3  -3 -14   51.44    1.22
  -3   3  13    0.19    0.16
  -3   3  13    0.17    0.17
  -3  -3  13    0.23    0.17
   3   3 -13    0.33    0.16
   3  -3 -13    0.31    0.15
  -3   3  12   18.77    0.61
  -3  -3  12   19.36    0.76
  -3   3  12   20.40    0.77
   3   3 -12   21.05    0.65
   3   3 -12   19.79    0.66
   3   3 -11   12.08    0.47
  -3   3  11   11.79    0.55
  -3  -3  11   12.19    0.57
  -3  -3  10    1.35    0.20
  -3   3  10    1.60    0.21
   3  -3 -10    1.18    0.32
   3   3 -10    1.24    0.30
  -3   3   9    1.31    0.19
   3   3  -9    1.24    0.31
   3  -3  -9    1.08    0.30
   3   3  -8   35.59    1.30
   3  -3  -8   26.97    1.14
  -3  -3   7  611.39    9.62
  -3   3   7  614.62    9.61
   3  -3  -7  626.89    9.11
   3   3  -7  614.45    9.11
  -3   3   6  683.40   10.20
  -3  -3   6  674.74   10.22
   3   3  -6  698.12    9.33
   3  -3  -6  676.74    9.75
   3   3  -6  694.67    9.81
   3  -3  -5  124.52    2.38
   3   3  -5  127.81    2.41
  -3  -3   5  127.88    2.69
  -3   3   5  126.99    2.66
   3  -3  -4  387.44    5.68
   3   3  -4  394.66    5.71
   3   3  -4  386.18    6.40
  -3  -3   4  382.02    5.94
  -3   3   4  385.25    5.91
   3   3  -3   27.27    0.83
   3  -3  -3   28.09    0.83
   3   3  -3   27.25    1.16
  -3   3   3   25.81    0.86
  -3  -3   2   59.85    1.34
  -3   3   2   60.71    1.34
   3  -3  -2   60.87    1.30
   3   3  -2   62.77    1.33
   3   3  -2   61.14    1.81
  -3  -3   1    5.26    0.32
  -3   3   1    5.31    0.33
   3   3  -1    6.14    0.55
   3  -3  -1    5.48    0.34
   3   3  -1    5.41    0.34
   3   3  -1    5.66    0.43
   3   3   0  170.06    3.04
   3   3   0  173.92    3.59
   3   3   0  166.42    2.86
   3  -3   0  170.25    2.86
   3  -3   0  169.81    2.77
   3   3   0  174.61    2.78
   3   3   1  220.12    3.62
   3   3   1  226.94    3.47
   3  -3   1  209.27    3.43
   3  -3   1  218.50    3.60
   3   3   1  220.39    3.64
   3   3   1  223.28    4.38
   3   3   2   48.09    1.20
   3  -3   2   45.68    1.19
   3  -3   2   56.82    1.44
   3   3   2   57.08    1.49
   3   3   2   46.97    1.76
   3   3   3   12.45    0.57
   3  -3   3   11.26    0.56
   3   3   4   25.75    0.68
   3   3   4   25.90    0.90
   3   3   5    9.85    0.58
   3  -3   5    9.72    0.60
   3   3   6  270.55    4.64
   3  -3   6  260.33    4.65
   3   3   7   11.41    0.40
   3   3   7   10.59    0.73
   3  -3   7   10.12    0.73
   3  -3   8   14.13    0.49
   3   3   8   14.29    0.48
   3  -3   8   14.17    0.92
   3   3   8   14.38    0.90
   3   3   9    9.58    0.78
   3  -3   9   10.53    0.84
   3  -3   9   10.52    0.44
   3   3   9   11.04    0.43
  -3   3  -9    9.56    0.49
   3   3  10   20.69    1.22
   3  -3  10   20.47    1.25
  -3   3 -10   21.45    0.77
   3  -3  10   21.62    0.69
   3   3  10   22.79    0.68
  -3   3 -11    4.36    0.38
   3  -3  11    4.57    0.67
   3   3  11    4.64    0.65
   3   3  11    4.75    0.33
   3  -3  11    5.01    0.35
   3   3  11    5.04    0.36
   3  -3  12    7.79    0.43
   3   3  12    7.46    0.41
   3   3  12    7.56    0.43
   3   3  12    7.97    0.86
  -3   3 -12    7.89    0.49
  -3   3 -13    1.57    0.26
   3   3  13    1.68    0.23
  -3  -3 -13    1.72    0.27
   3   3  13    2.13    0.24
   3  -3  13    1.66    0.23
   3  -3  14    0.16    0.14
   3   3  14    0.31    0.13
   3   3  14   -0.06    0.15
   3  -3  15   12.58    0.54
   3   3  15   12.57    0.51
   3   3  15   12.87    0.52
   3  -3  16    0.71    0.16
  -3   3 -16    0.65    0.18
  -3  -3 -16    0.57    0.17
  -3  -3 -17    1.72    0.21
  -3   3 -17    1.52    0.21
  -3  -3 -18    0.28    0.11
  -3   3 -18    0.24    0.12
  -3   3 -18    0.18    0.12
  -3   3 -19    4.42    0.22
   3  -4 -20    0.35    0.08
   3   4 -19    7.23    0.28
   3   4 -18    3.73    0.26
   3   4 -18    3.39    0.34
  -3   4  17    0.10    0.15
  -3   4  17    0.26    0.15
   3   4 -17    0.26    0.17
   3   4 -17    0.27    0.21
  -3   4  16   59.54    1.51
  -3   4  16   64.70    1.27
   3   4 -16   63.30    1.38
   3   4 -16   59.92    1.68
  -3   4  15    5.38    0.34
   3   4 -15    5.22    0.51
  -3   4  14   23.41    0.72
   3   4 -14   23.36    1.03
  -3   4  13    8.73    0.43
   3   4 -13    9.81    0.67
   3   4 -12    4.38    0.45
   3   4 -12    5.02    0.34
   3   4 -12    4.37    0.71
  -3   4  12    4.12    0.31
   3   4 -11   22.36    0.95
   3   4 -11   22.50    0.71
   3   4 -11   21.59    1.48
  -3   4  11   20.72    0.67
   3   4 -10    6.04    0.47
   3   4 -10    6.34    0.37
   3   4 -10    5.32    0.74
  -3   4  10    7.13    0.37
  -3   4  10    5.53    0.33
   3   4  -9   27.76    0.96
   3   4  -9   26.24    0.76
   3   4  -9   25.37    1.51
  -3   4   9   29.23    0.77
  -3   4   9   24.86    0.70
   3   4  -8    0.11    0.15
   3   4  -7   15.70    0.64
   3   4  -6  120.98    2.22
   3   4  -5    3.70    0.30
   3   4  -5    3.97    0.55
   3   4  -4    0.51    0.15
   3   4  -4    3.82    0.52
   3   4  -3  863.54   12.73
   3   4  -3  848.23   11.43
   3   4  -3  865.92   12.67
   3   4  -2   75.59    2.25
   3   4  -2   76.49    2.13
   3   4  -2   74.43    1.47
   3   4  -1   29.65    1.37
   3   4  -1   31.26    1.23
   3   4   0  138.66    3.38
   3   4   0  137.38    2.93
   3   4   0  142.15    2.33
   3   4   1   90.22    1.67
   3   4   1   91.36    2.67
   3   4   2  105.74    1.90
   3   4   2  106.03    3.03
   3   4   3   37.46    0.96
   3   4   3   37.41    1.77
   3   4   4    4.60    0.33
  -3   4  -4    3.97    0.27
   3   4   4    3.48    0.60
  -3   4  -5   49.33    1.14
   3   4   5   53.09    2.31
  -3   4  -6   40.51    1.05
  -3   4  -7    2.43    0.27
  -3   4  -7    2.07    0.25
  -3   4  -8    0.43    0.16
   3   4   9   41.25    1.05
  -3   4  -9   39.79    1.18
   3   4  10   27.33    0.85
  -3   4 -10   27.51    0.92
  -3   4 -10   25.67    0.94
  -3   4 -11    3.80    0.39
  -3   4 -11    4.07    0.39
   3   4  11    3.89    0.36
  -3   4 -12    2.39    0.33
  -3  -4 -12    2.59    0.31
  -3   4 -12    2.39    0.31
   3   4  12    2.74    0.30
  -3   4 -13    3.24    0.37
  -3   4 -13    3.30    0.33
  -3  -4 -13    3.24    0.33
   3   4  13    3.21    0.30
   3   4  14    6.12    0.38
  -3  -4 -14    6.99    0.44
  -3   4 -14    6.27    0.46
   3   4  15    1.80    0.22
  -3  -4 -15    2.11    0.25
  -3   4 -15    1.99    0.28
  -3  -4 -16    3.12    0.27
  -3   4 -16    2.84    0.28
  -3   4 -16    2.56    0.26
  -3   4 -17    1.98    0.21
  -3   4 -17    2.10    0.21
  -3  -4 -17    2.20    0.21
   3   4  17    1.91    0.19
  -3   4 -18    1.70    0.14
  -3   4 -18    1.66    0.14
   3   4  18    1.48    0.13
   3   5 -18    0.64    0.13
  -3   5  17   19.37    0.62
   3   5 -17   21.24    0.61
  -3   5  16    9.80    0.49
   3   5 -16   10.60    0.47
  -3   5  15   -0.04    0.17
   3   5 -15    0.16    0.18
  -3   5  15   -0.01    0.14
  -3   5  14   28.46    1.01
  -3   5  14   28.31    0.78
  -3   5  13    2.55    0.34
  -3   5  13    2.62    0.26
   3   5 -13    1.97    0.35
  -3   5  12   11.63    0.67
  -3   5  12   11.90    0.50
   3   5 -12   12.14    0.71
  -3   5  11    4.08    0.42
  -3   5  11    4.59    0.33
   3   5 -11    4.55    0.44
   3   5 -10   18.73    0.84
   3   5 -10   17.29    0.66
   3   5 -10   16.19    1.37
  -3   5  10   19.26    0.64
  -3   5  10   17.67    0.83
   3   5  -9    0.05    0.16
  -3   5   9   -0.01    0.13
   3   5  -9    0.17    0.31
  -3   5   9    0.33    0.19
   3   5  -9    0.41    0.17
   3   5  -8    1.16    0.24
  -3   5   8    1.31    0.20
  -3   5   8    1.24    0.20
  -3   5   8    1.65    0.26
   3   5  -8    1.42    0.47
   3   5  -8    1.23    0.21
  -3   5   7    5.01    0.33
  -3   5   7    5.43    0.42
  -3   5   7    5.25    0.33
   3   5  -7    5.56    0.42
   3   5  -6   85.30    1.81
  -3   5   6   86.48    1.61
   3   5  -6   88.76    1.61
  -3   5   6   84.28    1.62
  -3   5   6   81.49    1.83
   3   5  -6   84.60    1.66
   3   5  -5   11.55    0.56
   3   5  -5   11.91    0.48
   3   5  -5   12.91    0.52
  -3   5   5   12.55    0.59
  -3   5   5   12.18    0.49
   3   5  -5   11.46    1.00
   3   5  -4  232.41    5.04
   3   5  -4  224.24    3.60
   3   5  -3    0.94    0.35
   3   5  -3    1.14    0.21
   3   5  -2   34.63    1.55
   3   5  -2   33.75    1.52
  -3   5   2   30.59    0.77
   3   5  -1    2.55    0.46
   3   5  -1    2.93    0.48
  -3   5   1    2.08    0.20
  -3   5   0   33.09    0.82
   3   5   0   35.89    1.66
   3   5   1    9.41    0.89
   3   5   1   11.05    0.51
  -3   5  -1    9.52    0.40
   3   5   2   14.82    1.14
   3   5   2   14.12    0.59
  -3   5  -2   11.69    0.46
  -3   5  -2   12.46    0.50
  -3   5  -3    0.57    0.15
   3   5   3    0.68    0.30
   3   5   3    0.44    0.18
  -3   5  -3    0.54    0.18
  -3   5  -3    0.58    0.14
  -3   5  -4    0.51    0.13
  -3   5  -4    0.45    0.14
   3   5   4    0.20    0.15
   3   5   4    0.84    0.35
   3   5   4    0.61    0.21
  -3   5  -4    0.37    0.15
  -3   5  -4    0.55    0.17
  -3   5  -5    1.01    0.19
  -3   5  -5    1.31    0.24
   3   5   5    1.30    0.24
  -3   5  -5    1.52    0.20
  -3   5  -5    1.51    0.21
  -3   5  -5    1.17    0.22
   3   5   5    1.18    0.42
   3   5   6   15.60    1.37
   3   5   6   18.07    0.81
  -3   5  -6   17.46    0.69
  -3   5  -6   15.58    0.68
  -3   5  -6   18.38    0.78
   3   5   7    3.13    0.66
   3   5   7    3.30    0.37
  -3   5  -7    3.03    0.30
  -3   5  -7    3.30    0.32
   3   5   7    3.24    0.29
  -3   5  -7    2.77    0.32
  -3   5  -7    4.09    0.39
   3   5   8    7.44    0.99
  -3   5  -8    7.32    0.45
   3   5   8    8.44    0.57
  -3   5  -8    7.70    0.49
   3   5   8    8.84    0.47
  -3   5  -8    9.95    0.61
  -3   5  -8    8.50    0.54
   3   5   9    0.47    0.23
  -3  -5  -9    0.33    0.17
  -3   5  -9    0.58    0.23
  -3   5  -9    0.54    0.24
   3   5   9    0.32    0.19
  -3   5  -9    0.54    0.17
  -3   5 -10   56.85    1.57
  -3  -5 -10   56.77    1.37
  -3   5 -10   53.33    1.37
   3   5  11    3.30    0.37
  -3   5 -11    3.33    0.40
  -3   5 -11    3.36    0.38
  -3  -5 -11    3.08    0.32
  -3   5 -12   35.23    1.14
   3   5  12   36.28    0.99
   3   5  12   39.61    1.17
  -3   5 -12   37.43    1.07
  -3  -5 -12   38.59    1.07
   3   5  13    3.67    0.30
   3   5  13    4.23    0.37
  -3   5 -13    3.73    0.37
  -3  -5 -13    4.15    0.34
   3   5  14    0.03    0.13
  -3   5 -14    0.18    0.16
   3   5  14    0.01    0.16
  -3  -5 -14    0.13    0.14
  -3   5 -15    0.05    0.12
   3   5  15   -0.03    0.13
  -3  -5 -15    0.10    0.13
  -3   5 -16    2.13    0.21
  -3  -5 -16    1.91    0.18
   3   5  16    2.06    0.18
  -3   5 -17    0.07    0.07
   3   6 -17    3.12    0.20
   3  -6 -17    3.48    0.19
   3   6 -16    2.58    0.21
  -3   6  16    2.19    0.19
   3   6 -15    0.04    0.13
  -3   6  15    0.02    0.12
  -3   6  14    0.38    0.17
   3   6 -13    0.94    0.23
  -3   6  13    1.13    0.19
  -3   6  13    1.14    0.23
  -3   6  12   17.12    0.59
   3   6 -12   18.44    0.70
  -3   6  12   17.07    0.76
  -3   6  11   30.52    1.06
  -3   6  10    0.38    0.17
  -3   6  10    0.18    0.12
  -3   6  10    0.27    0.18
  -3   6   9    7.88    0.42
  -3   6   9    6.91    0.39
  -3   6   9    7.72    0.53
  -3   6   9    7.91    0.41
  -3   6   8    2.30    0.26
   3   6  -8    3.10    0.31
  -3   6   8    3.23    0.28
  -3   6   8    2.96    0.34
  -3   6   8    2.80    0.26
  -3   6   7    2.64    0.27
   3   6  -7    3.20    0.30
  -3   6   7    3.51    0.29
   3   6  -7    3.03    0.64
  -3   6   7    2.39    0.31
  -3   6   7    2.79    0.27
  -3   6   6    7.62    0.45
   3   6  -6    9.62    0.49
  -3   6   6   10.67    0.48
   3   6  -6    9.20    0.45
  -3   6   6    8.92    0.54
   3   6  -6    9.47    1.04
  -3   6   6    8.34    0.42
   3   6  -5   14.06    0.52
  -3   6   5   13.60    0.59
  -3   6   5   14.98    0.58
   3   6  -5   15.05    0.57
  -3   6   5   14.31    0.68
   3   6  -5   14.72    1.24
   3   6  -4    0.01    0.15
  -3   6   4   -0.06    0.19
  -3   6   4    0.13    0.18
   3   6  -4    0.03    0.16
  -3   6   4    0.18    0.15
   3   6  -4   -0.01    0.15
   3   6  -3  122.78    2.08
  -3   6   3  117.85    2.15
   3   6  -3  116.17    2.10
  -3   6   3  116.87    2.09
  -3   6   3  118.13    2.27
   3   6  -3  114.94    2.21
   3   6  -3  120.68    2.12
  -3   6   3  119.48    2.06
   3   6  -3  119.03    2.11
  -3   6   2    0.30    0.17
   3   6  -2    0.32    0.17
   3   6  -2    0.23    0.14
  -3   6   2    0.11    0.16
  -3   6   2    0.38    0.15
   3   6  -2    0.31    0.19
   3   6  -2    0.22    0.15
  -3   6   2    0.28    0.16
   3   6  -2    0.11    0.15
  -3   6   1   -0.01    0.14
  -3   6   1   -0.02    0.15
   3   6  -1    0.09    0.13
  -3   6   1    0.04    0.13
   3   6  -1   -0.01    0.18
   3   6  -1    0.14    0.15
  -3   6   1    0.16    0.16
   3   6  -1   -0.10    0.16
   3   6   0    1.08    0.23
  -3   6   0    1.17    0.19
  -3   6   0    1.10    0.21
   3   6   0    1.06    0.20
   3   6   0    1.27    0.40
  -3   6   0    0.99    0.18
  -3   6   0    1.18    0.19
  -3   6   0    1.16    0.20
   3   6   1   65.18    2.42
  -3   6  -1   61.16    1.33
   3   6   1   64.04    1.47
  -3   6  -1   63.49    1.39
   3   6   1   62.98    1.45
  -3   6  -1   63.90    1.36
   3   6   2    0.41    0.30
  -3   6  -2    1.01    0.19
   3   6   2    0.33    0.17
   3   6   2    0.71    0.22
  -3   6  -2    0.50    0.16
  -3   6  -2    0.58    0.17
  -3   6  -3    5.89    0.35
   3   6   3    5.15    0.40
  -3   6  -3    4.80    0.33
   3   6   3    5.65    0.34
  -3   6  -3    5.53    0.39
   3   6   3    6.10    0.43
   3   6   4    1.55    0.26
  -3   6  -4    2.04    0.23
  -3   6  -4    1.31    0.22
  -3   6  -4    1.78    0.25
   3   6   4    1.71    0.22
  -3   6  -5    0.80    0.20
   3   6   5    0.86    0.22
  -3   6  -5    0.95    0.22
   3   6   5    1.27    0.21
   3   6   6    1.00    0.25
  -3   6  -6    0.82    0.22
   3   6   6    0.74    0.18
  -3   6  -7    0.53    0.20
   3   6   7    0.05    0.18
  -3   6  -7    0.27    0.15
  -3   6  -7    0.12    0.18
   3   6   7    0.14    0.15
  -3   6  -8   10.07    0.54
   3   6   8    9.72    0.59
  -3   6  -8   11.27    0.64
  -3   6  -8   10.28    0.53
   3   6   8   10.49    0.51
   3   6   9   18.23    0.68
  -3   6  -9   18.59    0.74
  -3   6  -9   18.74    0.83
  -3  -6  -9   18.58    0.67
   3   6   9   18.37    0.80
   3   6  10  128.74    2.30
   3   6  10  133.26    2.52
  -3   6 -10  127.54    2.57
  -3  -6 -10  127.17    2.29
  -3  -6 -11    1.02    0.21
  -3   6 -11    0.96    0.27
   3   6  11    0.94    0.21
   3   6  11    1.02    0.24
   3   6  12    2.31    0.23
   3   6  12    2.11    0.26
  -3   6 -12    2.41    0.29
  -3  -6 -12    2.06    0.23
   3   6  13    0.15    0.12
  -3   6 -13    0.26    0.16
  -3  -6 -13    0.27    0.13
   3   6  14    0.29    0.11
  -3   6 -14    0.18    0.13
  -3  -6 -14    0.15    0.10
   3   6  15    3.53    0.18
  -3   6 -15    4.31    0.23
   3   7 -15    0.29    0.10
   3   7 -14    6.38    0.30
  -3   7  14    5.17    0.27
   3   7 -13    0.29    0.14
  -3   7  13    0.29    0.13
   3   7 -12    1.88    0.23
  -3   7  12    1.77    0.23
   3   7 -11    2.33    0.25
  -3   7  11    1.84    0.25
   3   7 -10    6.02    0.38
  -3   7  10    5.94    0.42
   3   7  -9    2.28    0.25
  -3   7   9    1.98    0.27
   3   7  -8    2.47    0.26
  -3   7   8    2.78    0.26
  -3   7   8    2.14    0.29
  -3   7   8    2.79    0.25
  -3   7   8    2.44    0.24
  -3   7   7    1.15    0.20
  -3   7   7    1.12    0.25
  -3   7   7    1.01    0.19
  -3   7   7    1.10    0.20
  -3   7   6    0.66    0.21
  -3   7   6    0.87    0.19
  -3   7   5    0.18    0.19
   3   7  -5    0.18    0.13
  -3   7   5    0.36    0.17
   3   7  -4  103.65    1.83
  -3   7   4   97.51    1.80
  -3   7   4   96.75    1.88
  -3   7   4   98.06    2.02
   3   7  -4   95.90    1.78
   3   7  -3    0.18    0.15
  -3   7   3    0.01    0.17
  -3   7   3    0.09    0.15
  -3   7   3    0.09    0.15
   3   7  -3    0.11    0.15
   3   7  -2   15.13    0.57
  -3   7   2   15.59    0.58
  -3   7   2   15.22    0.60
   3   7  -2   15.88    0.62
   3   7  -2   16.81    0.60
  -3   7   2   13.95    0.62
   3   7  -1   16.15    0.60
  -3   7   1   17.32    0.60
  -3   7   1   18.00    0.65
   3   7  -1   17.45    0.63
   3   7  -1   16.68    0.67
   3   7   0    6.13    0.37
  -3   7   0    7.02    0.39
   3   7   0    5.76    0.41
   3   7   0    6.54    0.39
   3   7   1   15.45    0.58
  -3   7  -1   17.20    0.60
   3   7   1   15.91    0.64
   3   7   2    0.22    0.16
  -3   7  -2    0.25    0.14
   3   7   2    0.22    0.14
  -3   7  -2    0.41    0.14
  -3   7  -2    0.40    0.16
  -3   7  -3    0.41    0.14
   3   7   3    0.50    0.18
   3   7   3    0.59    0.16
  -3   7  -3    0.50    0.17
  -3   7  -3    0.52    0.16
  -3   7  -4    0.04    0.14
   3   7   4    0.03    0.15
   3   7   5    0.88    0.21
   3   7   6    1.62    0.25
   3   7   7    1.51    0.20
  -3   7  -7    1.38    0.23
   3   7   7    1.41    0.24
   3   7   8    6.68    0.36
  -3   7  -8    6.91    0.43
   3   7   8    6.84    0.43
  -3   7  -9    0.24    0.17
   3   7   9    0.14    0.15
   3   7  10   25.02    0.74
   3   7  11    1.07    0.16
   3   7  12   10.45    0.36
  -3   8  12    6.33    0.25
  -3   8  11    0.79    0.13
  -3   8  10    1.65    0.18
   3   8 -10    1.86    0.21
  -3   8   9    2.66    0.24
   3   8  -9    3.02    0.26
  -3   8   8    0.84    0.17
   3   8  -8    0.68    0.18
  -3   8   7    0.34    0.15
   3   8  -7    0.38    0.16
  -3   8   6    0.02    0.13
  -3   8   6    0.18    0.11
   3   8  -6    0.03    0.15
  -3   8   5    0.18    0.15
  -3   8   5    0.16    0.12
   3   8  -5   -0.05    0.12
   3   8  -5    0.09    0.15
  -3   8   4    0.22    0.14
   3   8  -4    0.28    0.17
  -3   8   4    0.54    0.16
   3   8  -4    0.41    0.14
   3   8  -3    1.55    0.24
  -3   8   3    1.83    0.22
   3   8  -3    1.62    0.20
  -3   8   3    1.55    0.20
  -3   8   2   11.21    0.46
   3   8  -2   10.35    0.44
  -3   8   2   11.11    0.43
  -3   8   1    4.20    0.30
   3   8  -1    4.13    0.31
  -3   8   1    4.30    0.28
   3   8   0    2.86    0.28
   3   8   0    3.55    0.27
  -3   8   0    3.19    0.25
   3   8   1    0.05    0.15
   3   8   1    0.06    0.12
   3   8   2   20.04    0.64
   3   8   2   18.49    0.68
   3   8   3   -0.13    0.17
   3   8   3    0.04    0.11
   3   8   4    3.68    0.31
   3   8   4    3.77    0.27
   3   8   5    0.23    0.15
   3   8   5    0.21    0.12
   3   8   6    1.84    0.19
   3   8   6    1.97    0.23
   3   8   7    3.12    0.22
   3   8   8   12.75    0.41
   3   8   9   16.17    0.42
   3   8   9   17.58    0.48
   3   8  10   31.40    0.62
  -3   9   4   38.17    0.77
  -3   9   3    6.93    0.29
   3   9  -3    7.67    0.27
   3   9  -2    3.01    0.18
   3   9  -1   12.74    0.39
   3   9   0    0.55    0.12
   3   9   1    4.36    0.23
   3   9   2    2.38    0.18
   3   9   3    1.67    0.15
   3   9   4   -0.03    0.08
   3   9   5    0.96    0.11
   3   9   6    0.26    0.07
   4   0 -22    5.76    0.24
   4   0 -21   -0.01    0.12
   4   0 -20    1.98    0.23
  -4   0  20    1.85    0.24
  -4   0  19    0.06    0.17
   4   0 -19   -0.07    0.17
  -4   0  18    0.41    0.22
   4   0 -18    0.13    0.20
  -4   0  17    0.30    0.25
   4   0 -17    0.41    0.22
   4   0 -16   54.46    1.38
  -4   0  16   55.72    1.58
   4   0 -15    0.67    0.26
  -4   0  15    0.32    0.26
   4   0 -14   76.84    2.86
   4   0 -14   76.75    1.65
  -4   0  14   77.31    1.87
  -4   0  14   74.84    3.23
   4   0 -13    0.22    0.31
   4   0 -13    0.16    0.16
  -4   0  13    0.08    0.21
  -4   0  13   -0.13    0.43
  -4   0  12    4.02    0.37
   4   0 -12    5.06    0.66
  -4   0  12    4.66    0.76
   4   0 -11    0.03    0.21
  -4   0  11   -0.05    0.14
  -4   0  11    0.05    0.28
  -4   0  10    2.01    0.23
   4   0 -10    2.23    0.41
  -4   0  10    2.21    0.48
  -4   0   9    0.66    0.32
  -4   0   9    0.88    0.16
  -4   0   8  356.20    6.68
   4   0  -8  392.59    6.33
   4   0  -7    1.31    0.30
   4   0  -6    0.08    0.13
  -4   0   5    3.85    0.47
   4   0  -5   40.07    1.20
  -4   0   4  849.35   12.14
   4   0  -4  846.30   11.89
  -4   0   3    0.08    0.15
   4   0  -3    0.07    0.09
   4   0  -3   -0.02    0.11
  -4   0   2  450.83    6.89
   4   0  -2  453.09    6.52
   4   0  -2  452.37    6.79
   4   0  -1    0.31    0.12
   4   0  -1    0.12    0.09
  -4   0   0   90.18    2.00
   4   0   0   94.76    2.13
  -4   0  -1    0.03    0.10
   4   0   2  217.75    3.83
   4   0   3    0.34    0.18
   4   0   4   63.00    1.74
   4   0   5    0.18    0.17
   4   0   6  432.11    7.01
   4   0   7    2.15    0.35
   4   0   8   45.73    1.67
   4   0   9    0.01    0.11
   4   0   9    0.30    0.23
   4   0  10   17.51    1.14
  -4   0 -10   15.91    0.67
   4   0  10   17.32    0.60
  -4   0 -10   15.70    0.63
   4   0  11    0.11    0.14
  -4   0 -11    0.52    0.16
  -4   0 -11    0.15    0.17
   4   0  11    0.47    0.32
   4   0  12    1.04    0.21
  -4   0 -12    0.95    0.20
   4   0  12    1.02    0.39
  -4   0 -13    0.04    0.17
   4   0  13    0.11    0.17
  -4   0 -14   74.76    1.65
   4   0  14   77.10    1.66
  -4   0 -15    0.01    0.13
   4   0  15   -0.02    0.16
   4   0  16    0.08    0.14
   4   0  17    0.01    0.13
   4   0  18    1.13    0.18
  -4   0 -18    0.93    0.14
   4  -1 -21    0.74    0.14
   4   1 -21    0.75    0.14
   4  -1 -20    0.92    0.18
   4   1 -20    0.61    0.17
  -4   1  20    0.70    0.18
  -4  -1  20    0.61    0.17
   4  -1 -19    0.90    0.21
   4   1 -19    0.72    0.20
  -4  -1  19    0.77    0.22
  -4   1  19    1.02    0.22
  -4  -1  18   13.35    0.68
  -4   1  18   12.52    0.66
   4   1 -18   12.43    0.58
   4  -1 -18   13.39    0.60
  -4  -1  17   47.75    1.42
  -4   1  17   47.27    1.40
   4  -1 -17   48.14    1.25
   4   1 -17   45.92    1.23
  -4  -1  16  288.07    4.78
  -4   1  16  281.01    4.74
   4  -1 -16  288.93    4.48
   4   1 -16  279.30    4.44
  -4  -1  15   24.20    0.98
  -4   1  15   24.51    0.98
   4  -1 -15   24.73    0.85
   4   1 -15   24.65    0.85
   4  -1 -14   13.79    1.18
   4   1 -14   12.04    1.10
   4  -1 -14   13.85    0.61
   4   1 -14   14.37    0.62
  -4  -1  14   14.71    0.73
  -4   1  14   14.51    0.72
  -4  -1  14   12.82    1.37
  -4   1  14   12.29    1.35
   4   1 -13    6.63    0.80
   4  -1 -13    5.90    0.74
   4  -1 -13    6.01    0.39
   4   1 -13    6.15    0.39
  -4   1  13    6.34    0.47
  -4  -1  13    5.99    0.46
  -4  -1  13    6.30    0.94
  -4   1  13    5.85    0.90
   4  -1 -12    7.87    0.80
   4   1 -12    9.62    0.87
   4  -1 -12    7.63    0.40
   4   1 -12    8.05    0.41
  -4  -1  12    6.42    0.86
  -4   1  12    6.06    0.85
  -4   1  12    6.03    0.44
  -4  -1  12    6.23    0.45
  -4  -1  11   32.73    1.80
  -4   1  11   32.18    1.78
   4  -1 -11   32.63    1.52
   4   1 -11   34.39    1.54
  -4   1  11   32.72    0.98
  -4  -1  11   34.28    1.00
  -4  -1  10  171.88    4.36
  -4   1  10  175.31    4.35
  -4  -1  10  177.82    2.96
  -4   1  10  177.75    2.95
   4  -1 -10  181.39    3.91
   4   1 -10  176.35    3.88
   4   1  -9    4.34    0.49
   4  -1  -9    4.81    0.53
  -4  -1   9    4.33    0.61
  -4   1   9    1.51    0.38
  -4   1   9    1.24    0.20
  -4  -1   9    4.16    0.30
   4  -1  -8  408.90    6.64
   4   1  -8  398.92    6.60
   4  -1  -7    0.61    0.22
   4   1  -7    0.65    0.23
  -4  -1   6   24.32    1.16
  -4   1   6   24.00    1.14
   4  -1  -6   23.73    0.99
   4   1  -6   25.58    1.02
  -4   1   5   34.53    1.30
  -4  -1   5   34.16    1.30
   4  -1  -5   34.91    1.19
   4   1  -5   33.53    1.16
   4   1  -4  112.86    2.39
  -4   1   4  119.18    2.61
  -4  -1   4  122.94    2.66
   4  -1  -4  116.84    2.45
   4   1  -4  115.99    2.44
   4   1  -3  463.62    6.90
   4  -1  -3  457.09    6.86
   4   1  -3  458.33    6.86
  -4  -1   3  475.72    7.06
   4  -1  -2  181.64    2.74
   4   1  -2  189.60    3.35
   4  -1  -2  188.87    3.35
   4   1  -2  185.47    3.36
  -4   1   2  184.61    3.37
  -4  -1   2  188.33    3.42
   4   1  -1  188.12    3.44
   4  -1  -1  187.78    3.43
   4  -1  -1  186.22    2.88
   4   1  -1  187.38    3.45
  -4  -1   1  181.85    3.34
   4   1   0  254.96    4.32
   4  -1   0  258.09    4.31
   4   1   0  252.01    4.34
  -4  -1   0  246.24    4.13
  -4   1   0  247.21    4.13
  -4   1  -1  140.93    2.62
  -4  -1  -1  130.76    2.57
   4   1   2   54.69    1.49
   4  -1   2   54.50    1.49
   4  -1   3   72.48    1.84
   4   1   3   74.28    1.85
   4   1   4   13.77    0.75
   4  -1   4   13.87    0.76
   4  -1   5  102.05    2.41
   4   1   5  101.44    2.40
   4   1   6   36.77    1.35
   4  -1   6   34.51    1.32
   4   1   7    6.05    0.56
   4  -1   7    5.88    0.55
   4  -1   8    5.65    0.58
   4   1   8    5.23    0.55
   4   1   9   23.57    0.69
   4  -1   9   24.86    0.70
   4  -1   9   26.50    1.32
   4   1   9   27.21    1.33
   4   1  10   12.99    0.98
   4  -1  10   12.89    0.99
  -4   1 -10   10.69    0.55
   4  -1  10   11.35    0.49
   4   1  10   11.75    0.49
  -4   1 -10   10.18    0.50
  -4  -1 -10   10.69    0.52
   4   1  11    5.03    0.35
   4  -1  11    4.81    0.35
  -4  -1 -11    4.28    0.35
  -4   1 -11    4.33    0.34
   4   1  11    4.45    0.63
   4  -1  11    4.87    0.67
  -4   1 -12   24.30    0.81
  -4  -1 -12   24.57    0.86
   4   1  12   25.34    0.81
   4  -1  12   26.09    0.82
   4   1  12   23.99    0.70
   4  -1  12   24.25    1.49
   4   1  12   24.66    1.49
  -4   1 -13    3.57    0.31
   4   1  13    4.23    0.34
   4  -1  13    3.64    0.33
  -4  -1 -14   28.16    0.93
   4   1  14   29.07    0.91
   4  -1  14   29.59    0.93
   4   1  15    0.02    0.15
   4  -1  15    0.11    0.16
  -4  -1 -15   -0.04    0.14
  -4   1 -16    2.82    0.26
   4   1  16    3.24    0.29
   4  -1  16    2.63    0.28
  -4  -1 -16    3.14    0.28
   4  -1  17    1.50    0.21
   4   1  17    1.42    0.20
   4  -1  18    3.90    0.27
   4   1  18    3.50    0.25
   4  -2 -21    0.17    0.09
   4   2 -20    3.07    0.29
  -4  -2  20    2.58    0.24
   4  -2 -20    2.95    0.23
   4   2 -20    3.31    0.24
  -4   2  19   -0.02    0.13
  -4  -2  19    0.32    0.16
   4  -2 -19    0.09    0.15
   4   2 -19   -0.05    0.14
  -4   2  18    1.24    0.25
   4   2 -18    1.35    0.22
   4  -2 -18    1.41    0.24
  -4   2  17    1.98    0.31
   4   2 -17    1.52    0.26
   4  -2 -17    1.32    0.25
   4   2 -17    1.53    0.22
  -4   2  16   79.88    1.93
  -4  -2  16   85.56    2.00
   4  -2 -16   83.94    1.75
   4   2 -16   80.40    1.73
  -4   2  15   12.31    0.69
  -4  -2  15   12.57    0.70
   4  -2 -15   11.38    0.57
   4   2 -15   11.49    0.57
  -4   2  15   12.61    0.52
   4  -2 -14   37.48    1.03
   4   2 -14   36.24    1.02
  -4  -2  14   38.38    1.22
  -4   2  14   37.08    1.20
   4  -2 -13    2.15    0.26
   4   2 -13    2.53    0.27
   4   2 -13    1.68    0.49
   4  -2 -13    2.13    0.52
  -4   2  13    2.11    0.29
  -4  -2  13    2.13    0.31
   4  -2 -12   25.72    0.75
   4   2 -12   23.03    0.72
   4  -2 -12   25.17    1.41
   4   2 -12   22.02    1.33
  -4  -2  12   24.01    0.88
  -4   2  12   22.81    0.85
   4   2 -11    5.24    0.62
   4  -2 -11    5.67    0.66
  -4   2  11    5.69    0.39
  -4  -2  11    6.01    0.41
   4  -2 -10   22.59    1.17
   4   2 -10   20.06    1.12
  -4   2  10   20.47    0.72
  -4  -2  10   22.26    0.75
   4   2  -9    0.45    0.22
  -4  -2   9    0.38    0.14
   4  -2  -8  134.11    2.97
   4   2  -8  133.68    2.97
  -4  -2   8  142.49    2.34
  -4  -2   7    0.51    0.26
  -4   2   7    1.01    0.29
   4   2  -7    0.60    0.21
   4  -2  -7    0.62    0.22
  -4  -2   6   12.00    0.81
   4  -2  -6   13.35    0.72
   4   2  -6   12.42    0.70
  -4   2   5   80.71    2.15
  -4  -2   5   85.07    2.22
   4  -2  -5   86.30    1.99
   4   2  -5   83.47    1.97
   4   2  -4   76.03    2.03
  -4   2   4   81.22    2.04
  -4  -2   4   78.78    2.04
   4   2  -4   79.29    1.89
   4   2  -3   42.14    1.42
  -4  -2   3   41.26    1.33
  -4   2   3   44.48    1.35
   4  -2  -3   43.41    1.27
   4   2  -3   43.68    1.28
  -4   2   2  168.95    3.13
  -4  -2   2  177.91    3.22
   4   2  -2  176.70    3.47
   4  -2  -2  174.71    3.16
   4   2  -2  171.94    3.15
  -4   2   1  231.55    3.92
  -4  -2   1  233.45    3.94
   4   2  -1  237.82    4.35
   4   2  -1  233.78    4.03
   4  -2  -1  238.75    4.04
  -4   2   0  479.98    7.08
  -4  -2   0  480.11    7.09
   4  -2   0  485.47    7.28
   4   2   0  477.34    7.31
   4   2   0  489.68    7.69
   4  -2   1  632.71    9.21
   4   2   1  619.58    9.25
   4   2   1  627.91    8.96
   4  -2   1  619.36    8.95
   4   2   1  616.83    9.62
   4   2   2    6.51    0.47
   4  -2   2    7.10    0.49
   4   2   2    6.62    0.28
   4   2   3   19.72    0.85
   4  -2   3   19.69    0.87
   4  -2   4   10.04    0.64
   4   2   4    9.14    0.60
   4   2   5  165.87    3.30
   4  -2   5  164.79    3.32
   4   2   6  369.84    6.13
   4  -2   6  365.93    6.14
   4   2   7    0.28    0.19
   4  -2   7    0.34    0.21
   4   2   8   15.74    0.51
   4  -2   8   16.38    0.53
   4   2   8   14.69    0.92
  -4   2  -9   83.52    1.75
   4  -2   9   92.28    1.68
   4   2   9   93.65    1.66
   4   2   9   89.30    2.61
   4  -2   9   98.08    2.76
  -4  -2  -9   90.46    1.83
   4   2  10   35.17    1.65
   4  -2  10   36.97    1.71
  -4   2 -10   34.71    1.01
   4  -2  10   38.86    0.97
   4   2  10   38.73    0.96
   4   2  11    9.17    0.45
   4  -2  11    9.09    0.46
   4  -2  11    7.87    0.84
   4   2  11    9.08    0.88
   4   2  12    4.82    0.33
   4  -2  12    5.37    0.36
   4   2  12    5.31    0.36
  -4  -2 -12    5.58    0.41
   4  -2  12    4.51    0.69
   4   2  12    4.79    0.69
   4   2  13    5.02    0.34
   4   2  13    5.38    0.38
   4  -2  13    5.32    0.38
  -4  -2 -13    5.53    0.42
   4   2  14   38.91    0.97
   4  -2  14   38.37    1.05
   4   2  14   38.47    1.04
  -4  -2 -14   41.51    1.16
  -4   2 -15    0.15    0.16
  -4  -2 -15    0.09    0.15
   4   2  15    0.25    0.13
   4  -2  15    0.15    0.14
  -4   2 -16    1.25    0.20
  -4  -2 -16    1.00    0.21
   4  -2  16    1.12    0.19
   4   2  16    1.02    0.18
  -4   2 -17   -0.04    0.11
  -4  -2 -17   -0.11    0.13
   4   2  17   -0.02    0.10
   4  -2  17   -0.05    0.11
  -4   2 -18    3.29    0.25
   4  -3 -19    0.12    0.12
   4   3 -19    0.14    0.11
   4   3 -19    0.13    0.16
   4  -3 -18   31.39    0.81
   4   3 -18   30.38    0.77
   4   3 -18   30.26    1.06
  -4  -3  18   31.13    0.90
   4   3 -17   68.34    1.42
   4  -3 -17   69.62    1.42
  -4   3  17   73.39    1.36
   4   3 -17   67.34    1.41
   4   3 -17   68.45    1.82
  -4  -3  17   67.58    1.58
  -4  -3  16    6.62    0.47
  -4   3  16    5.65    0.42
  -4   3  16    6.66    0.37
   4  -3 -16    5.47    0.37
   4   3 -16    4.95    0.36
  -4  -3  15   60.49    1.57
  -4   3  15   59.24    1.53
   4  -3 -15   61.96    1.37
   4   3 -15   60.17    1.37
  -4   3  15   62.28    1.30
  -4   3  14    6.48    0.37
  -4  -3  14    6.74    0.49
  -4   3  14    6.98    0.49
  -4   3  14    5.41    0.87
   4  -3 -14    6.61    0.40
   4   3 -14    6.91    0.41
  -4   3  13    6.97    0.96
   4  -3 -13    8.94    0.44
   4   3 -13    7.91    0.43
  -4  -3  13    8.38    0.52
  -4   3  13    8.08    0.51
   4   3 -13    9.01    0.42
  -4   3  12   35.51    2.03
  -4  -3  12   36.32    2.06
   4   3 -12   40.12    1.00
  -4  -3  12   39.08    1.16
  -4   3  12   41.41    1.17
   4   3 -12   42.55    0.98
  -4  -3  11    0.11    0.26
  -4   3  11   -0.05    0.24
   4   3 -11   -0.04    0.11
   4   3 -11   -0.11    0.21
   4  -3 -11    0.32    0.25
  -4  -3  11    0.18    0.15
   4   3 -11   -0.03    0.13
  -4   3  10    3.57    0.31
  -4  -3  10    3.65    0.31
  -4  -3  10    3.42    0.59
  -4   3  10    3.48    0.59
   4   3 -10    3.20    0.47
   4  -3 -10    3.24    0.48
  -4  -3   9   15.33    0.59
  -4   3   9   17.86    0.63
   4  -3  -9   15.01    0.90
   4   3  -9   15.30    0.92
  -4  -3   9   14.14    1.06
  -4   3   9   13.90    1.05
  -4   3   8   86.19    1.64
   4   3  -8   87.99    1.76
  -4  -3   8   86.09    2.60
  -4   3   8   89.88    2.64
   4  -3  -8   89.49    2.26
   4   3  -8   88.50    2.26
   4   3  -7   16.88    0.62
  -4  -3   7   16.64    1.00
  -4   3   7   16.65    1.00
   4  -3  -7   18.16    0.86
   4   3  -7   16.66    0.83
   4   3  -6   39.46    0.97
  -4  -3   6   37.52    1.45
  -4   3   6   40.52    1.49
   4   3  -6   38.81    1.25
   4  -3  -6   39.19    1.25
   4   3  -5    0.28    0.13
   4   3  -5    0.17    0.16
   4  -3  -5    0.22    0.15
  -4  -3   5    0.16    0.17
   4  -3  -4  905.85   12.45
   4   3  -4  906.77   12.47
  -4  -3   4  886.54   12.73
  -4   3   4  908.21   12.71
   4  -3  -3  742.96   10.23
   4   3  -3  756.52   10.26
  -4  -3   3  704.38   10.27
  -4   3   3  703.23   10.22
   4   3  -2   44.68    1.27
   4  -3  -2   44.77    1.26
  -4   3   2   44.62    1.25
  -4  -3   2   46.40    1.29
   4  -3  -1  703.46   10.15
   4   3  -1  699.34   10.16
  -4   3   1  755.90   10.17
  -4  -3   1  743.25   10.14
   4  -3   0  279.93    4.53
   4   3   0  292.13    4.54
   4   3   0  286.62    4.56
   4   3   0  291.34    4.74
   4  -3   0  286.26    4.69
   4   3   1   26.58    0.92
   4  -3   1   26.54    0.93
   4   3   1   25.94    0.86
   4  -3   1   28.52    1.06
   4   3   1   27.67    1.07
   4  -3   2  218.46    3.98
   4   3   2  220.50    4.09
   4   3   2  205.24    4.60
   4   3   2  213.76    3.66
   4  -3   2  207.02    3.66
  -4   3  -3  136.22    2.11
   4   3   3  135.84    3.13
   4  -3   3  133.05    2.97
   4   3   3  131.00    2.65
   4  -3   3  129.10    2.67
   4   3   3  134.13    3.60
   4   3   4   47.95    1.41
   4  -3   4   47.89    1.43
   4  -3   5   16.15    0.83
   4   3   5   17.41    0.84
   4   3   6   40.94    1.39
   4  -3   6   39.24    1.41
   4   3   6   39.30    0.82
   4   3   7    1.55    0.16
   4  -3   7    1.12    0.15
   4   3   7    1.17    0.30
   4  -3   7    1.48    0.34
   4   3   8    0.21    0.23
   4  -3   8    0.13    0.23
  -4   3  -8    0.07    0.15
   4   3   8    0.33    0.12
   4  -3   8    0.73    0.14
  -4   3  -9   96.61    1.98
   4   3   9  103.83    1.81
   4  -3   9  101.83    1.83
   4   3   9  101.22    2.81
   4  -3   9   99.73    2.85
  -4  -3  -9  104.65    2.04
  -4   3 -10   26.56    0.90
  -4  -3 -10   29.78    0.96
   4   3  10   28.10    0.78
   4  -3  10   28.10    0.80
   4   3  10   29.01    1.45
   4  -3  10   27.93    1.47
   4   3  11    3.41    0.56
   4   3  11    4.25    0.30
   4  -3  11    3.78    0.30
  -4   3 -11    3.62    0.36
  -4  -3 -11    4.04    0.37
   4   3  11    3.47    0.31
   4   3  12    0.91    0.21
   4  -3  12    0.78    0.18
   4   3  12    0.88    0.18
  -4  -3 -12    1.09    0.22
   4   3  13    0.02    0.15
   4  -3  13    0.03    0.13
   4   3  13    0.06    0.11
  -4  -3 -13    0.01    0.17
  -4   3 -14    9.80    0.56
   4   3  14    9.67    0.46
   4  -3  14   10.05    0.47
   4   3  14    9.56    0.44
  -4   3 -15    3.44    0.33
   4   3  15    3.12    0.25
   4  -3  15    3.24    0.26
  -4  -3 -16   -0.07    0.16
  -4   3 -16    0.03    0.12
  -4  -3 -17   -0.02    0.12
  -4   3 -17   -0.06    0.12
  -4   3 -17    0.01    0.10
  -4   3 -18    9.77    0.36
   4   3  18    9.01    0.32
  -4  -3 -18    9.66    0.33
   4  -4 -20    0.04    0.06
   4   4 -19    2.36    0.17
   4   4 -18    6.06    0.32
   4   4 -18    6.17    0.42
   4   4 -17    1.88    0.24
  -4   4  17    1.89    0.21
   4   4 -17    2.17    0.32
  -4   4  16   43.78    0.98
   4   4 -16   43.45    1.36
  -4   4  15    0.06    0.16
  -4   4  15   -0.03    0.17
   4   4 -15   -0.06    0.21
  -4   4  14    2.70    0.27
  -4   4  14    2.70    0.34
   4   4 -14    3.12    0.41
  -4   4  13   23.74    0.94
   4   4 -13   24.40    0.75
  -4   4  13   23.54    0.72
   4   4 -13   22.80    1.00
  -4   4  12    3.62    0.38
   4   4 -12    2.83    0.61
   4   4 -12    4.24    0.32
  -4   4  12    3.60    0.29
   4   4 -12    3.85    0.42
  -4   4  11    0.53    0.16
  -4   4  11    0.81    0.22
   4   4 -11    0.20    0.15
  -4   4  11    0.38    0.15
   4   4 -11    0.60    0.23
   4   4 -10    0.94    0.19
  -4   4  10    1.02    0.19
  -4   4  10    0.91    0.21
   4   4 -10    1.12    0.25
   4   4  -9    0.85    0.18
  -4   4   9    0.58    0.18
  -4   4   9    0.87    0.17
   4   4  -9    0.65    0.20
   4   4  -8    8.88    0.50
   4   4  -8    8.17    0.38
   4   4  -8    8.28    0.41
   4   4  -7    4.46    0.35
   4   4  -6   12.96    0.57
   4   4  -5   17.35    0.64
   4   4  -4  243.50    3.60
   4   4  -4  252.58    4.89
   4   4  -4  240.20    4.66
   4   4  -3  867.19   11.26
   4   4  -3  855.93   12.82
   4   4  -3  859.99   12.44
   4   4  -2  295.45    4.30
  -4   4   2  279.52    4.06
   4   4  -2  287.40    5.61
   4   4  -2  289.25    5.14
   4   4  -1   76.86    1.51
   4   4  -1   75.65    2.47
  -4   4   1   78.38    1.38
   4   4  -1   73.92    2.02
   4   4   0  113.33    1.98
   4   4   0  112.35    3.15
  -4   4   0  106.83    1.78
   4   4   0  105.71    2.45
   4   4   1  451.87    8.26
  -4   4  -1  452.87    6.26
   4   4   1  472.61    6.49
   4   4   2   10.91    0.98
  -4   4  -2    9.99    0.39
   4   4   2    9.89    0.48
   4   4   3    3.73    0.62
   4   4   3    4.66    0.34
   4   4   4    3.05    0.59
   4   4   4    4.33    0.34
  -4   4  -5   96.54    2.00
   4   4   5   95.87    3.43
  -4   4  -6   24.29    0.80
   4   4   6   21.40    1.62
  -4  -4  -6   22.34    0.74
  -4   4  -7    1.73    0.26
   4   4   7    1.47    0.50
  -4  -4  -7    1.61    0.23
  -4   4  -8   59.58    1.61
  -4  -4  -8   62.55    1.46
  -4   4  -9   58.16    1.45
  -4  -4  -9   63.53    1.50
  -4   4  -9   62.52    1.66
  -4   4 -10   39.39    1.14
  -4  -4 -10   39.16    1.14
  -4   4 -10   36.98    1.24
   4   4  10   37.70    1.02
   4   4  11    1.62    0.26
  -4  -4 -11    1.78    0.27
  -4   4 -11    1.39    0.31
  -4  -4 -12    1.40    0.25
   4   4  12    1.42    0.23
  -4   4 -12    1.34    0.28
   4   4  13    3.75    0.31
  -4  -4 -13    3.43    0.33
  -4   4 -13    3.57    0.37
   4   4  14   10.66    0.47
  -4  -4 -14   11.13    0.53
  -4   4 -14   11.29    0.58
   4   4  15    0.18    0.12
  -4  -4 -15    0.02    0.13
  -4   4 -15    0.08    0.15
  -4   4 -15   -0.12    0.17
  -4   4 -16    0.58    0.15
  -4   4 -16    0.42    0.15
  -4  -4 -16    0.45    0.14
   4   4  16    0.41    0.13
  -4   4 -17    0.11    0.10
  -4   4 -17    0.10    0.09
   4   4  17    0.05    0.07
  -4  -4 -17    0.09    0.10
   4   5 -18   20.46    0.52
   4   5 -17    2.66    0.28
   4   5 -17    3.53    0.26
   4   5 -16    0.83    0.22
   4   5 -16    0.77    0.19
  -4   5  16    0.44    0.15
   4   5 -15    6.79    0.50
  -4   5  15    7.04    0.36
  -4   5  15    6.75    0.43
   4   5 -14   15.13    0.77
  -4   5  14   14.62    0.53
  -4   5  14   14.83    0.69
   4   5 -13    1.36    0.30
  -4   5  13    1.09    0.20
  -4   5  13    1.66    0.28
   4   5 -12    5.83    0.50
  -4   5  12    5.70    0.36
   4   5 -12    6.09    0.38
  -4   5  12    6.12    0.48
   4   5 -11   37.16    1.23
  -4   5  11   36.04    0.94
  -4   5  11   34.04    1.16
  -4   5  11   41.10    0.97
   4   5 -11   38.42    1.00
   4   5 -10   21.02    0.87
   4   5 -10   19.59    0.69
  -4   5  10   19.23    0.83
  -4   5  10   20.67    0.67
   4   5  -9    0.41    0.20
  -4   5   9    0.22    0.15
   4   5  -9    0.27    0.16
  -4   5   9    0.42    0.19
  -4   5   9    0.14    0.15
   4   5  -8    3.65    0.37
  -4   5   8    3.48    0.28
   4   5  -8    3.70    0.29
   4   5  -8    3.72    0.31
  -4   5   8    3.54    0.29
   4   5  -7   20.81    0.80
  -4   5   7   17.62    0.61
  -4   5   7   20.74    0.65
   4   5  -7   21.08    0.66
   4   5  -7   19.37    1.39
  -4   5   7   20.30    0.66
  -4   5   7   20.55    0.80
   4   5  -6    7.81    0.88
  -4   5   6    8.57    0.49
  -4   5   6    8.79    0.43
  -4   5   6    7.66    0.39
   4   5  -6    9.09    0.51
   4   5  -6    9.03    0.46
  -4   5   6    9.47    0.43
   4   5  -5   38.01    1.80
  -4   5   5   37.95    1.06
  -4   5   5   35.71    0.93
  -4   5   5   34.92    0.90
   4   5  -5   37.73    1.06
   4   5  -5   36.39    0.97
  -4   5   5   39.36    0.93
  -4   5   5   39.89    0.91
  -4   5   4  297.93    4.48
  -4   5   4  290.14    4.33
  -4   5   4  287.96    4.28
   4   5  -4  296.90    4.51
   4   5  -4  290.72    4.35
   4   5  -4  289.40    4.33
   4   5  -3   52.14    2.05
   4   5  -3   48.52    1.90
  -4   5   3   46.72    1.16
   4   5  -2  227.12    4.95
   4   5  -2  220.39    3.44
  -4   5   2  213.69    3.38
   4   5  -2  221.61    4.54
   4   5  -1   54.13    1.86
  -4   5   1   50.01    1.05
   4   5  -1   55.93    2.20
  -4   5   1   51.33    1.10
  -4   5   1   53.64    1.20
   4   5  -1   53.95    1.26
   4   5   0   13.20    1.09
   4   5   0   13.60    0.58
  -4   5   0   11.81    0.50
  -4   5  -1    0.83    0.16
   4   5   1    1.03    0.23
  -4   5  -1    0.89    0.19
  -4   5  -1    0.76    0.15
   4   5   1    0.78    0.38
  -4   5  -2   79.22    1.48
  -4   5  -2   79.30    1.55
   4   5   2   82.12    1.70
  -4   5  -2   77.69    1.68
   4   5   3    2.90    0.31
  -4   5  -3    2.39    0.28
  -4   5  -3    2.24    0.26
   4   5   3    2.65    0.56
   4   5   4   27.45    1.80
  -4   5  -4   30.48    1.01
  -4   5  -4   29.05    0.93
  -4   5  -4   29.69    0.90
   4   5   4   30.99    1.00
  -4   5  -5    0.36    0.17
   4   5   5    0.45    0.40
  -4   5  -5    0.40    0.18
   4   5   5    0.55    0.20
  -4   5  -6    0.15    0.16
   4   5   6    0.27    0.18
   4   5   6    0.40    0.35
  -4   5  -6    0.12    0.17
  -4   5  -6    0.91    0.21
  -4   5  -7    0.01    0.19
  -4  -5  -7    0.84    0.19
   4   5   7    0.09    0.17
   4   5   7    0.20    0.29
  -4   5  -7    0.13    0.19
  -4   5  -7    0.17    0.18
   4   5   8   34.25    0.96
  -4   5  -8   33.24    1.04
  -4  -5  -8   33.42    1.00
   4   5   8   36.05    1.16
  -4   5  -8   32.89    1.17
  -4   5  -8   33.85    1.14
   4   5   9   44.50    1.31
   4   5   9   42.76    1.10
  -4   5  -9   41.49    1.34
  -4   5  -9   40.70    1.29
  -4  -5  -9   43.07    1.18
  -4   5 -10    1.17    0.28
  -4  -5 -10    1.43    0.26
   4   5  10    1.57    0.29
  -4   5 -11    4.06    0.41
   4   5  11    4.15    0.38
  -4  -5 -11    4.03    0.35
   4   5  12   13.53    0.54
  -4   5 -12   14.03    0.67
   4   5  12   14.48    0.64
  -4  -5 -12   13.05    0.59
   4   5  13    5.08    0.32
  -4   5 -13    5.65    0.42
  -4   5 -13    5.11    0.38
   4   5  13    4.92    0.35
  -4  -5 -13    5.49    0.36
   4   5  14    2.69    0.22
  -4   5 -14    2.62    0.26
  -4   5 -14    2.57    0.27
  -4  -5 -14    2.96    0.25
   4   5  14    2.58    0.24
  -4   5 -15    1.44    0.18
  -4   5 -15    1.40    0.19
  -4  -5 -15    1.56    0.18
   4   5  15    1.37    0.15
  -4   5 -16    0.89    0.13
  -4  -5 -16    1.12    0.13
   4   6 -17    7.24    0.28
   4   6 -16    0.63    0.15
   4   6 -15    0.06    0.13
   4   6 -14    0.19    0.15
  -4   6  14    0.02    0.13
  -4   6  14    0.22    0.12
   4   6 -13    6.57    0.47
  -4   6  13    6.09    0.41
  -4   6  13    6.82    0.35
   4   6 -12   14.68    0.70
  -4   6  12   13.85    0.65
   4   6 -11    0.26    0.20
  -4   6  11    0.13    0.15
  -4   6  11    0.44    0.18
   4   6 -10    0.05    0.16
  -4   6  10   -0.03    0.15
  -4   6  10    0.10    0.13
   4   6 -10    0.07    0.16
  -4   6  10    0.09    0.14
   4   6  -9    0.06    0.16
  -4   6   9    0.10    0.13
  -4   6   9   -0.03    0.16
  -4   6   9    0.21    0.16
  -4   6   8    0.06    0.12
   4   6  -8    0.16    0.17
  -4   6   8    0.31    0.18
  -4   6   8    0.15    0.15
   4   6  -8    0.10    0.17
  -4   6   8    0.35    0.16
  -4   6   7    1.34    0.20
   4   6  -7    1.43    0.26
   4   6  -7    1.68    0.25
  -4   6   7    1.73    0.23
  -4   6   7    1.62    0.22
  -4   6   7    1.09    0.25
  -4   6   6   10.53    0.48
   4   6  -6   10.99    0.52
  -4   6   6   11.45    0.50
   4   6  -6   10.23    0.48
  -4   6   6   10.57    0.48
  -4   6   6   10.06    0.57
   4   6  -6    9.83    1.05
  -4   6   5   71.66    1.51
  -4   6   5   72.70    1.51
   4   6  -5   77.70    2.85
  -4   6   5   75.86    1.70
   4   6  -5   75.11    1.58
  -4   6   5   78.07    1.53
   4   6  -5   75.49    1.54
  -4   6   4   20.79    0.70
  -4   6   4   21.49    0.80
   4   6  -4   21.78    0.79
   4   6  -4   20.91    1.40
   4   6  -4   22.15    0.75
   4   6  -4   22.20    0.73
  -4   6   4   22.21    0.70
  -4   6   4   22.36    0.65
  -4   6   3  407.73    5.78
  -4   6   3  408.68    5.96
   4   6  -3  402.09    5.79
  -4   6   3  397.91    5.79
   4   6  -3  409.85    5.96
   4   6  -3  389.94    5.80
   4   6  -3  412.40    5.85
  -4   6   3  407.97    5.70
  -4   6   2    5.74    0.36
  -4   6   2    5.70    0.40
  -4   6   2    5.52    0.37
  -4   6   2    5.95    0.35
   4   6  -2    5.66    0.42
   4   6  -2    5.47    0.39
  -4   6   1   43.35    1.10
  -4   6   1   44.72    1.08
   4   6  -1   45.00    2.03
   4   6  -1   45.58    1.20
  -4   6   1   46.75    1.08
  -4   6   1   44.72    1.14
   4   6  -1   46.35    1.07
  -4   6   0    0.09    0.14
  -4   6   0   -0.03    0.14
   4   6   0    0.05    0.30
   4   6   0   -0.14    0.19
  -4   6   0    0.08    0.16
  -4   6   0    0.27    0.17
  -4   6  -1   80.31    1.70
   4   6   1   83.07    2.98
   4   6   1   86.71    1.81
  -4   6  -1   83.20    1.70
  -4   6  -1   89.05    1.65
  -4   6  -1   90.54    1.74
  -4   6  -2   -0.03    0.14
   4   6   2    0.05    0.24
   4   6   2    0.03    0.18
   4   6   2    0.08    0.12
   4   6   3    0.09    0.19
   4   6   3    0.06    0.25
   4   6   3    0.11    0.11
  -4   6  -3   -0.07    0.14
  -4   6  -3    0.07    0.14
   4   6   3    0.01    0.16
   4   6   4    0.24    0.29
   4   6   4    0.42    0.17
   4   6   4    0.33    0.14
  -4   6  -4    0.52    0.17
  -4   6  -4    0.45    0.19
   4   6   5   20.16    0.69
  -4   6  -5   21.26    0.84
  -4   6  -5   20.08    0.74
   4   6   5   21.93    0.84
   4   6   6    4.89    0.35
  -4   6  -6    4.88    0.43
  -4   6  -6    4.42    0.36
   4   6   6    5.24    0.42
   4   6   7   24.07    0.78
  -4   6  -7   24.98    0.87
  -4   6  -7   24.05    0.95
   4   6   7   25.51    0.92
   4   6   8    3.03    0.29
  -4   6  -8    3.34    0.34
  -4   6  -8    3.62    0.40
   4   6   8    3.49    0.36
   4   6   9   99.77    1.88
  -4   6  -9  102.29    2.19
   4   6   9  103.95    2.06
  -4   6 -10   32.20    1.06
   4   6  10   30.78    0.86
  -4  -6 -10   31.52    0.88
   4   6  10   32.53    0.96
  -4   6 -11   14.13    0.65
   4   6  11   14.51    0.57
   4   6  11   13.25    0.51
  -4  -6 -11   13.35    0.53
  -4  -6 -12    0.02    0.12
   4   6  12    0.14    0.12
   4   6  12    0.23    0.13
  -4   6 -12    0.06    0.15
  -4   6 -13    0.95    0.18
   4   6  13    0.62    0.12
  -4  -6 -13    0.64    0.13
  -4   6 -14    0.03    0.09
   4   6  14    0.01    0.06
  -4  -6 -14    0.03    0.07
   4   7 -15    0.17    0.09
   4   7 -14    7.01    0.31
   4   7 -13    1.02    0.17
  -4   7  13    0.82    0.14
   4   7 -12    0.46    0.18
   4   7 -12    0.51    0.16
  -4   7  12    0.60    0.15
   4   7 -11    8.13    0.46
   4   7 -11    8.18    0.41
  -4   7  11    7.47    0.42
   4   7 -10    0.12    0.19
  -4   7  10    0.13    0.13
   4   7 -10    0.17    0.16
  -4   7  10    0.02    0.14
   4   7  -9    2.27    0.28
  -4   7   9    2.44    0.24
   4   7  -9    2.14    0.24
  -4   7   9    2.45    0.23
  -4   7   9    1.97    0.26
   4   7  -8    0.01    0.20
  -4   7   8    0.35    0.16
  -4   7   8    0.03    0.18
  -4   7   8    0.25    0.15
   4   7  -7   -0.12    0.19
  -4   7   7    0.03    0.15
  -4   7   7    0.01    0.10
  -4   7   7    0.05    0.14
  -4   7   7   -0.08    0.16
  -4   7   6    7.21    0.38
   4   7  -6    7.77    0.44
   4   7  -6    6.76    0.44
  -4   7   6    6.88    0.37
  -4   7   6    6.95    0.45
  -4   7   6    7.70    0.40
  -4   7   5    0.34    0.19
   4   7  -5    0.28    0.18
   4   7  -5    0.49    0.21
  -4   7   5    0.51    0.16
  -4   7   5    0.27    0.16
   4   7  -5    0.32    0.15
  -4   7   4   25.15    0.76
   4   7  -4   26.33    0.79
   4   7  -4   24.42    0.84
  -4   7   4   25.86    0.76
  -4   7   4   23.60    0.82
   4   7  -4   25.17    0.72
   4   7  -4   26.78    0.78
  -4   7   3    0.77    0.21
  -4   7   3    0.70    0.18
   4   7  -3    0.50    0.18
   4   7  -3    0.46    0.21
  -4   7   3    0.48    0.17
   4   7  -3    0.49    0.17
   4   7  -3    0.68    0.18
  -4   7   2   11.01    0.50
   4   7  -2   12.63    0.50
   4   7  -2   11.10    0.50
   4   7  -2   11.01    0.55
  -4   7   2   10.66    0.48
  -4   7   2   11.90    0.55
   4   7  -2   10.59    0.51
  -4   7   1    8.67    0.44
  -4   7   1    8.31    0.43
  -4   7   1    8.06    0.46
   4   7  -1    7.40    0.45
   4   7  -1    7.61    0.43
   4   7  -1    8.08    0.47
  -4   7   0    4.33    0.32
  -4   7   0    4.27    0.32
  -4   7   0    4.27    0.34
  -4   7   0    3.90    0.28
   4   7   0    3.77    0.35
   4   7   0    3.52    0.31
  -4   7  -1    0.78    0.18
  -4   7  -1    0.93    0.19
   4   7   1    0.81    0.22
   4   7   1    0.59    0.18
  -4   7  -1    0.82    0.17
  -4   7  -2    3.90    0.29
   4   7   2    3.42    0.29
  -4   7  -2    3.89    0.30
   4   7   2    3.12    0.29
   4   7   2    3.77    0.35
  -4   7  -3    5.77    0.37
   4   7   3    5.51    0.37
  -4   7  -3    5.81    0.34
   4   7   3    4.89    0.34
   4   7   4    0.77    0.19
  -4   7  -4    0.53    0.17
   4   7   5   -0.04    0.13
  -4   7  -5   -0.01    0.15
   4   7   6    0.16    0.14
   4   7   7    3.60    0.30
   4   7   8   14.84    0.52
   4   7   8   13.63    0.53
   4   7   9    8.50    0.37
   4   7   9    8.00    0.37
   4   7  10    0.14    0.11
   4   7  11    5.12    0.23
  -4   8  10    2.11    0.18
  -4   8   9    0.41    0.12
  -4   8   8    4.20    0.28
  -4   8   7    0.17    0.12
  -4   8   6   22.96    0.70
  -4   8   5    2.56    0.23
  -4   8   5    2.28    0.21
  -4   8   5    2.79    0.26
  -4   8   4   57.94    1.13
  -4   8   4   56.35    1.12
   4   8  -4   56.00    1.06
  -4   8   4   54.56    1.23
   4   8  -3   12.74    0.45
  -4   8   3   13.27    0.53
  -4   8   3   12.97    0.47
  -4   8   3   12.77    0.47
   4   8  -2    1.61    0.19
  -4   8   2    1.50    0.20
   4   8  -2    1.18    0.21
   4   8  -2    1.33    0.18
  -4   8   2    1.58    0.21
   4   8  -1   14.03    0.56
   4   8  -1   14.10    0.53
  -4   8   0    0.58    0.15
   4   8   0    0.38    0.17
   4   8   0    0.42    0.16
   4   8   1    2.17    0.25
   4   8   2    0.01    0.14
   4   8   3   -0.04    0.16
   4   8   4    0.16    0.14
   4   8   5    0.51    0.16
   4   8   6    0.02    0.11
   4   8   7    4.61    0.28
   4   8   8   14.83    0.45
   4   9  -2    1.16    0.11
   4   9  -1    3.68    0.18
   4   9   0    1.17    0.12
   4   9   1    0.04    0.07
   4   9   2    0.56    0.10
   4   9   3    0.29    0.08
   4   9   4    0.01    0.07
   4   9   5    0.32    0.07
   5   0 -22    0.10    0.08
   5   0 -21    0.02    0.11
   5   0 -20    0.45    0.15
  -5   0  20    0.65    0.18
   5   0 -19    0.09    0.17
  -5   0  19   -0.07    0.16
   5   0 -18    1.36    0.24
  -5   0  18    0.05    0.18
   5   0 -17    0.27    0.21
  -5   0  17    0.25    0.26
  -5   0  16  192.20    3.57
   5   0 -16  191.43    3.24
   5   0 -15    0.26    0.31
  -5   0  15    0.16    0.37
  -5   0  15    0.23    0.25
   5   0 -15    0.62    0.24
  -5   0  14   26.59    1.02
   5   0 -14   25.14    0.83
   5   0 -14   24.10    1.55
  -5   0  13    0.05    0.18
   5   0 -13    0.01    0.16
   5   0 -13    0.13    0.29
  -5   0  12   16.04    0.73
   5   0 -12   17.42    0.61
   5   0 -12   17.37    1.16
  -5   0  11    0.01    0.14
   5   0 -11    0.18    0.23
   5   0 -10    0.45    0.24
  -5   0  10    1.90    0.25
  -5   0   9    0.04    0.28
   5   0  -9    0.15    0.23
  -5   0   9    0.17    0.13
   5   0  -8  442.97    7.40
  -5   0   8  450.24    6.35
  -5   0   8  451.57    8.03
   5   0  -7   -0.03    0.20
  -5   0   7   -0.10    0.22
   5   0  -6  140.47    3.05
  -5   0   6  135.77    3.28
   5   0  -5    0.07    0.15
  -5   0   5   -0.03    0.17
   5   0  -4    3.11    0.37
   5   0  -4    3.12    0.31
   5   0  -3   -0.02    0.14
   5   0  -3   -0.01    0.09
   5   0  -2   88.56    2.19
  -5   0   2   86.75    2.21
   5   0  -1    0.39    0.17
  -5   0   1    0.72    0.22
   5   0  -1    0.02    0.12
   5   0   0  310.21    5.30
  -5   0   0  297.34    5.07
   5   0   0  306.17    4.98
  -5   0  -1    8.61    0.58
   5   0   1   -0.03    0.18
   5   0   2  381.10    6.27
   5   0   3    0.89    0.26
   5   0   4   18.47    0.98
   5   0   5    0.16    0.22
   5   0   6   55.91    1.86
   5   0   7   -0.06    0.22
   5   0   8   91.21    2.61
   5   0   9    0.36    0.14
   5   0   9    0.29    0.23
  -5   0  -9   -0.08    0.14
   5   0  10    1.80    0.47
   5   0  10    2.67    0.26
  -5   0 -10    2.20    0.28
   5   0  11    0.18    0.15
  -5   0 -11   -0.09    0.14
  -5   0 -12  187.26    3.31
   5   0  12  193.97    4.80
   5   0  13    0.04    0.19
  -5   0 -13   -0.01    0.17
  -5   0 -14    5.65    0.40
   5   0  14    6.58    0.42
   5   0  15   -0.01    0.15
   5   0  16    2.91    0.27
   5   0  17   -0.05    0.12
  -5   0 -17    0.19    0.11
   5   1 -21    1.09    0.15
   5  -1 -21    1.20    0.16
   5  -1 -20    4.14    0.29
   5   1 -20    4.40    0.30
  -5  -1  20    3.94    0.31
  -5   1  20    3.71    0.30
   5  -1 -19    0.24    0.16
   5   1 -19    0.05    0.16
  -5  -1  19    0.16    0.17
  -5   1  19    0.30    0.17
   5  -1 -18    0.60    0.21
   5   1 -18    0.53    0.20
  -5  -1  18    0.74    0.23
  -5   1  18    0.66    0.23
   5   1 -17    1.96    0.28
   5  -1 -17    1.83    0.28
  -5  -1  17    2.10    0.35
  -5   1  17    1.86    0.33
  -5  -1  16    2.86    0.40
  -5   1  16    3.09    0.42
   5  -1 -16    3.89    0.37
   5   1 -16    2.97    0.34
   5   1 -15    1.72    0.28
   5  -1 -15    1.78    0.28
  -5   1  15    1.08    0.54
  -5  -1  15    1.64    0.65
   5  -1 -15    1.67    0.54
   5   1 -15    1.25    0.49
  -5  -1  15    2.23    0.36
  -5   1  15    2.00    0.35
   5  -1 -14    0.05    0.28
   5   1 -14    0.05    0.27
  -5   1  14    0.07    0.33
  -5  -1  14    0.22    0.36
  -5  -1  14   -0.07    0.19
  -5   1  14    0.02    0.20
   5   1 -14    0.11    0.17
   5  -1 -14    0.06    0.18
  -5  -1  13    5.42    0.45
  -5   1  13    5.15    0.43
   5  -1 -13    5.30    0.36
   5   1 -13    6.18    0.38
   5  -1 -13    5.16    0.71
   5   1 -13    5.04    0.71
  -5  -1  12    0.50    0.19
  -5   1  12    0.66    0.20
   5   1 -12    0.28    0.30
   5  -1 -12    0.32    0.30
   5  -1 -12    0.48    0.17
   5   1 -12    0.24    0.15
  -5  -1  11    9.88    0.54
  -5   1  11   10.05    0.54
   5  -1 -11   10.66    0.87
   5   1 -11   10.25    0.85
   5   1 -10   13.42    0.92
  -5  -1  10   12.67    0.58
  -5   1  10   11.77    0.56
  -5  -1  10   11.96    1.09
   5  -1  -9   78.11    2.25
   5   1  -9   76.47    2.23
  -5   1   9   76.36    1.57
  -5  -1   9   71.37    1.54
  -5  -1   9   74.75    2.66
  -5   1   9   73.62    2.63
   5  -1  -8 1542.54   20.73
   5   1  -8 1494.30   20.66
  -5  -1   8 1509.29   19.51
  -5   1   8 1460.67   19.48
  -5   1   8 1444.49   21.35
  -5  -1   8 1498.73   21.45
   5  -1  -7   21.82    1.04
   5   1  -7   22.55    1.05
  -5   1   7   21.68    1.20
  -5  -1   7   19.57    1.15
   5   1  -6   33.78    1.28
   5  -1  -6   33.98    1.29
  -5   1   6   32.79    1.44
  -5  -1   6   32.93    1.45
   5  -1  -5   35.44    1.32
   5   1  -5   33.97    1.29
  -5   1   5   37.78    1.47
  -5  -1   5   37.80    1.49
   5  -1  -4    1.07    0.25
   5   1  -4    1.00    0.24
  -5   1   4    0.43    0.22
  -5  -1   4    0.05    0.17
   5   1  -4    1.84    0.29
   5   1  -3  237.45    4.33
   5  -1  -3  239.59    4.34
   5   1  -3  245.10    4.32
  -5   1   3  252.02    4.52
  -5  -1   3  251.37    4.54
   5   1  -2   53.20    1.62
   5  -1  -2   55.50    1.64
  -5  -1   2   55.38    1.66
  -5   1   2   51.65    1.57
   5   1  -2   55.77    1.62
   5  -1  -2   55.05    1.18
  -5  -1   1    9.49    0.64
  -5   1   1    9.24    0.62
   5   1  -1    9.33    0.66
   5  -1  -1    8.97    0.64
   5   1  -1    8.46    0.61
   5  -1  -1    8.83    0.44
  -5   1   0 2557.83   33.42
  -5  -1   0 2444.07   33.37
   5  -1   0 2583.44   33.66
   5   1   0 2537.78   33.69
   5  -1   0 2559.96   32.89
   5   1   0 2554.42   33.66
   5   1   1   27.20    1.21
   5  -1   1   27.27    1.19
  -5  -1  -1   27.44    1.07
  -5   1  -1   27.83    1.07
   5  -1   2   60.15    1.76
   5   1   2   58.48    1.73
   5   1   3    8.36    0.64
   5  -1   3    8.90    0.65
   5   1   4   14.75    0.86
   5  -1   4   16.73    0.92
   5   1   5  289.00    5.27
   5  -1   5  295.76    5.33
   5   1   6    8.28    0.68
   5  -1   6    7.60    0.66
   5   1   7    6.11    0.61
   5  -1   7    6.35    0.63
   5   1   8   84.70    2.48
   5  -1   8   83.95    2.48
   5   1   9    2.68    0.47
   5  -1   9    2.50    0.49
  -5  -1  -9    2.28    0.27
  -5   1  -9    2.07    0.25
   5   1   9    2.66    0.25
   5  -1   9    2.18    0.23
   5   1  10    1.83    0.46
   5  -1  10    1.74    0.48
  -5  -1 -10    2.24    0.27
  -5   1 -10    2.31    0.27
   5   1  10    2.53    0.25
   5  -1  10    2.61    0.26
   5  -1  11    1.75    0.24
   5   1  11    1.89    0.25
   5   1  11    1.98    0.46
   5  -1  11    2.01    0.48
  -5  -1 -11    1.52    0.25
  -5   1 -11    1.43    0.24
   5   1  12    1.92    0.25
   5  -1  12    2.02    0.27
   5   1  12    2.12    0.22
  -5   1 -12    1.64    0.25
  -5  -1 -12    1.64    0.27
   5   1  13   12.03    0.56
   5  -1  13   12.16    0.57
  -5   1 -13   11.96    0.58
  -5  -1 -13   12.02    0.61
  -5  -1 -14   26.78    0.91
   5   1  14   28.22    0.87
   5  -1  14   29.94    0.90
   5   1  15    0.13    0.15
   5  -1  15    0.12    0.15
  -5  -1 -15    0.01    0.13
  -5  -1 -16    1.42    0.20
   5   1  16    1.23    0.19
   5  -1  16    1.55    0.21
   5  -1  17    0.02    0.10
   5   1  17    0.09    0.11
  -5   1 -17    0.06    0.11
  -5   1 -18    0.19    0.08
   5  -2 -21    4.23    0.20
  -5  -2  20    2.75    0.24
   5   2 -20    2.81    0.27
   5  -2 -20    3.17    0.23
   5   2 -20    2.96    0.23
   5   2 -19    0.64    0.20
  -5  -2  19    0.70    0.19
  -5   2  19    0.66    0.18
   5  -2 -19    1.03    0.19
   5   2 -19    1.01    0.19
  -5  -2  18    0.30    0.20
  -5   2  18    0.37    0.18
   5  -2 -18    0.31    0.17
   5   2 -18    0.36    0.17
  -5  -2  17    2.69    0.35
  -5   2  17    3.11    0.36
   5   2 -17    3.09    0.31
   5  -2 -17    2.86    0.31
  -5  -2  16   41.16    1.31
  -5   2  16   42.33    1.31
  -5   2  16   45.01    1.03
   5  -2 -16   41.38    1.11
   5   2 -16   40.01    1.09
  -5  -2  15    1.43    0.31
  -5   2  15    1.04    0.28
   5  -2 -15    1.54    0.26
   5   2 -15    1.15    0.23
   5   2 -14   55.69    2.36
   5  -2 -14   61.29    2.47
  -5   2  14   60.27    2.91
  -5  -2  14   53.87    2.80
  -5  -2  14   60.98    1.63
  -5   2  14   57.77    1.59
   5  -2 -14   58.92    1.36
   5   2 -14   57.66    1.35
   5  -2 -13   20.78    1.35
   5   2 -13   19.51    1.32
  -5  -2  13   18.81    1.59
  -5   2  13   17.95    1.54
  -5  -2  13   19.81    0.85
  -5   2  13   20.49    0.85
   5  -2 -13   19.65    0.69
   5   2 -13   19.79    0.69
   5  -2 -12    3.95    0.60
   5   2 -12    4.25    0.61
  -5   2  12    3.87    0.72
  -5  -2  12    3.16    0.67
  -5  -2  12    4.85    0.41
  -5   2  12    4.79    0.40
   5  -2 -12    4.64    0.32
   5   2 -12    4.29    0.31
   5   2 -11   -0.04    0.12
   5  -2 -11    0.61    0.25
   5   2 -11    0.21    0.17
  -5   2  11    0.22    0.16
  -5   2  11    0.28    0.25
  -5  -2  11    0.74    0.35
   5   2 -10   21.61    1.18
   5  -2 -10   20.98    1.16
  -5  -2  10   23.36    0.80
  -5   2  10   22.06    0.78
  -5   2  10   20.10    1.39
   5  -2  -9    1.35    0.33
   5   2  -9    1.03    0.31
  -5  -2   9    1.51    0.22
   5   2  -8   86.62    2.35
   5  -2  -8   89.43    2.37
  -5  -2   8   88.77    1.70
  -5   2   8   84.97    1.67
  -5   2   8   83.13    2.67
  -5  -2   8   86.43    2.71
   5   2  -7    1.27    0.25
  -5  -2   7    1.01    0.15
  -5  -2   7    0.74    0.30
  -5   2   7    0.73    0.29
   5  -2  -6   30.80    1.21
   5   2  -6   29.68    1.18
  -5   2   6   29.34    1.36
  -5  -2   6   29.64    1.38
   5  -2  -5   59.11    1.74
   5   2  -5   58.36    1.72
   5   2  -5   59.35    1.83
  -5  -2   5   58.34    1.89
  -5   2   5   57.42    1.85
   5  -2  -4   35.89    1.28
   5   2  -4   33.96    1.25
  -5  -2   4   35.60    1.37
  -5   2   4   34.08    1.33
   5   2  -4   33.06    1.33
   5  -2  -3  259.13    4.58
   5   2  -3  259.40    4.59
  -5   2   3  257.27    4.63
  -5  -2   3  259.94    4.67
   5   2  -3  258.30    4.81
   5   2  -2   17.38    0.87
   5  -2  -2   16.55    0.85
  -5   2   2   15.76    0.82
  -5  -2   2   15.30    0.81
   5   2  -2   17.96    0.98
   5   2  -1  445.78    7.06
   5  -2  -1  443.52    7.01
  -5   2   1  435.17    6.83
  -5  -2   1  430.56    6.84
   5   2  -1  445.63    7.33
   5   2   0   35.46    1.36
   5  -2   0   35.66    1.33
  -5   2   0   34.43    1.19
  -5  -2   0   35.47    1.22
   5   2   0   35.62    1.48
   5   2   1  208.60    4.18
   5  -2   1  207.39    4.09
   5   2   1  209.70    4.44
   5   2   1  210.77    3.89
   5  -2   1  212.67    3.90
   5   2   2  223.85    4.11
   5  -2   2  224.00    4.14
   5   2   2  225.86    4.54
   5  -2   2  220.47    4.37
  -5   2  -3    1.72    0.16
   5  -2   3    1.19    0.28
  -5   2  -4   13.90    0.44
   5   2   4   13.81    0.83
   5  -2   4   13.38    0.82
   5   2   5    2.49    0.38
   5  -2   5    2.07    0.35
   5   2   6  143.28    3.23
   5  -2   6  144.07    3.27
   5  -2   7   14.09    0.90
   5   2   7   14.01    0.89
   5   2   8    0.14    0.12
   5  -2   8    0.12    0.12
  -5  -2  -8   -0.04    0.15
   5   2   8   -0.03    0.23
   5  -2   8    0.17    0.23
  -5  -2  -9   53.97    1.37
   5   2   9   54.33    2.03
   5  -2   9   56.34    2.09
   5   2   9   57.24    1.21
   5  -2   9   56.81    1.22
   5   2  10   18.96    1.25
   5  -2  10   19.17    1.27
   5  -2  10   20.58    0.70
   5   2  10   19.61    0.67
   5   2  11    9.38    0.91
   5  -2  11    9.92    0.95
   5   2  11   10.47    0.49
   5  -2  11   11.61    0.52
   5   2  12   72.70    1.47
  -5   2 -12   69.84    1.69
   5   2  12   69.99    1.50
   5  -2  12   72.59    1.54
  -5  -2 -13    3.68    0.36
   5   2  13    2.88    0.28
   5  -2  13    2.97    0.29
   5   2  13    3.62    0.29
  -5   2 -13    2.75    0.32
  -5   2 -14    0.65    0.20
   5   2  14    0.82    0.16
   5   2  14    0.47    0.16
   5  -2  14    0.57    0.18
  -5  -2 -14    0.40    0.18
   5  -2  15    9.00    0.43
   5   2  15    8.39    0.41
  -5  -2 -15    8.27    0.46
  -5   2 -15    8.60    0.45
   5  -2  16    0.57    0.14
   5   2  16    0.49    0.13
  -5  -2 -16    0.54    0.16
  -5   2 -16    0.66    0.18
  -5   2 -16    0.63    0.14
  -5   2 -17   -0.02    0.11
  -5   2 -18    0.19    0.08
   5   3 -19    2.02    0.17
   5   3 -19    1.94    0.25
   5  -3 -19    2.01    0.19
   5   3 -18   24.76    0.68
  -5   3  18   27.68    0.66
   5   3 -18   25.86    0.94
  -5  -3  18   24.55    0.79
   5  -3 -18   26.17    0.71
  -5   3  17    0.89    0.18
   5   3 -17    0.85    0.26
  -5  -3  17    0.76    0.20
   5  -3 -17    1.02    0.21
   5   3 -17    0.69    0.19
  -5   3  16    3.53    0.28
   5   3 -16    3.27    0.42
  -5  -3  16    4.44    0.40
  -5   3  16    3.21    0.34
   5  -3 -16    3.50    0.30
   5   3 -16    3.47    0.31
  -5   3  15    0.30    0.17
   5  -3 -15    0.19    0.17
   5   3 -15    0.34    0.18
  -5  -3  15    0.42    0.21
  -5   3  15    0.21    0.19
   5   3 -15    0.46    0.24
   5  -3 -14    3.73    0.31
   5   3 -14    3.59    0.32
  -5  -3  14    3.28    0.37
  -5   3  14    3.10    0.35
   5   3 -14    3.13    0.40
   5   3 -14    3.06    0.26
  -5   3  13    8.32    1.04
   5  -3 -13   10.58    0.49
   5   3 -13   10.56    0.49
  -5  -3  13   10.02    0.58
  -5   3  13    9.55    0.56
   5   3 -13    9.57    0.62
   5   3 -13   10.72    0.45
  -5   3  12    3.67    0.68
  -5  -3  12    4.33    0.74
   5   3 -12    4.79    0.33
   5  -3 -12    4.48    0.64
   5   3 -12    4.14    0.63
  -5  -3  12    4.11    0.37
  -5   3  12    4.53    0.38
   5   3 -12    4.27    0.42
   5   3 -12    4.48    0.30
  -5  -3  11    7.33    0.92
  -5   3  11    7.79    0.91
   5   3 -11    7.40    0.38
   5   3 -11    7.54    0.74
   5  -3 -11    7.01    0.73
   5   3 -11    7.30    0.38
  -5  -3  11    6.78    0.44
  -5   3  11    7.15    0.45
  -5   3  10    4.01    0.65
  -5  -3  10    4.59    0.70
   5   3 -10    4.32    0.55
   5  -3 -10    4.29    0.55
   5   3 -10    4.67    0.30
  -5  -3  10    4.53    0.34
  -5   3  10    4.85    0.35
   5   3 -10    4.93    0.39
   5   3  -9  115.01    2.89
   5  -3  -9  119.50    2.90
  -5  -3   9  116.88    2.16
  -5   3   9  119.45    2.16
  -5   3   9  113.17    3.36
  -5  -3   9  114.26    3.38
   5   3  -9  123.96    2.28
   5   3  -8   55.38    1.79
   5  -3  -8   61.99    1.86
  -5  -3   8   58.59    1.28
  -5   3   8   58.73    1.27
  -5  -3   8   58.00    2.16
  -5   3   8   57.33    2.15
   5   3  -8   58.88    1.36
   5   3  -7    1.58    0.28
   5  -3  -7    1.23    0.26
  -5   3   7    1.73    0.19
  -5  -3   7    1.18    0.31
  -5   3   7    1.73    0.36
   5   3  -7    0.89    0.17
  -5   3   6    5.70    0.58
  -5  -3   6    7.43    0.67
   5  -3  -6    6.03    0.51
   5   3  -6    6.97    0.55
   5   3  -6    6.42    0.36
   5  -3  -5    0.02    0.13
   5   3  -5    0.08    0.19
   5   3  -5    0.26    0.12
   5   3  -5    0.03    0.18
  -5  -3   5   -0.05    0.17
  -5   3   5    0.16    0.17
   5  -3  -4   33.15    1.19
   5   3  -4   32.56    1.19
   5   3  -4   33.72    0.84
   5   3  -4   31.92    1.43
  -5  -3   4   30.79    1.24
  -5   3   4   31.95    1.23
   5   3  -3  161.43    3.71
   5  -3  -3  165.58    3.22
   5   3  -3  161.65    3.21
  -5  -3   3  157.90    3.26
  -5   3   3  163.11    3.26
   5  -3  -2  190.74    3.59
   5   3  -2  190.21    3.61
   5   3  -2  177.19    4.07
  -5  -3   2  184.53    3.50
  -5   3   2  184.14    3.47
  -5   3   1    8.81    0.36
  -5   3   1    9.11    0.58
   5  -3  -1    9.22    0.63
   5   3  -1    7.66    0.58
   5   3   0  260.72    4.27
   5   3   0  264.47    4.79
   5  -3   0  268.13    4.75
  -5   3   0  273.23    3.83
   5  -3   0  258.02    4.52
   5   3   0  265.96    4.51
   5   3   1   15.91    0.64
   5   3   1   17.09    0.55
   5  -3   1   16.67    0.91
   5   3   1   17.00    0.96
   5   3   1   14.85    0.76
   5  -3   1   14.64    0.76
  -5   3  -1   16.18    0.50
   5   3   2    0.39    0.14
   5   3   2    0.19    0.19
   5  -3   2    0.50    0.21
  -5   3  -2    0.07    0.10
   5   3   2    0.18    0.15
   5  -3   2    0.08    0.15
   5   3   3    2.85    0.24
   5   3   3    2.85    0.45
   5  -3   3    3.55    0.47
  -5   3  -3    2.50    0.21
   5   3   3    2.55    0.35
   5  -3   3    1.93    0.32
   5   3   4   94.71    2.30
   5  -3   4   94.81    2.34
   5   3   4   96.11    2.84
   5  -3   4   89.79    2.60
   5   3   5  343.14    5.79
   5  -3   5  340.70    5.84
  -5   3  -6    0.10    0.15
   5   3   6    0.20    0.19
   5  -3   6    0.35    0.21
  -5   3  -7   13.36    0.66
  -5  -3  -7   13.54    0.60
   5   3   7   13.61    0.47
   5  -3   7   14.11    0.49
   5   3   7   13.44    0.87
   5  -3   7   14.29    0.93
  -5   3  -8   39.75    1.20
  -5  -3  -8   34.59    1.05
   5   3   8   36.66    0.87
   5  -3   8   36.93    0.90
   5   3   8   34.80    1.51
   5  -3   8   36.17    1.59
  -5   3  -9   26.16    0.99
  -5  -3  -9   27.42    0.94
   5   3   9   28.48    0.78
   5  -3   9   27.92    0.79
   5   3   9   28.31    1.41
   5  -3   9   26.41    1.40
  -5   3 -10   49.86    1.45
  -5  -3 -10   53.20    1.40
   5   3  10   54.11    1.17
   5  -3  10   52.82    1.19
   5   3  10   49.59    1.97
   5   3  11   10.67    0.47
   5  -3  11   10.45    0.48
   5   3  11   11.06    0.51
  -5  -3 -11   10.12    0.58
  -5   3 -11    9.97    0.60
   5   3  12   30.40    0.84
   5  -3  12   31.18    0.87
  -5   3 -12   30.36    1.05
   5   3  12   31.74    0.89
  -5  -3 -12   31.25    1.02
  -5  -3 -13   15.90    0.69
  -5   3 -13   15.04    0.70
   5   3  13   15.90    0.59
   5   3  13   14.49    0.54
   5  -3  13   14.89    0.57
  -5  -3 -14    3.35    0.33
   5  -3  14    3.40    0.26
   5   3  14    3.66    0.28
  -5   3 -14    3.74    0.34
   5   3  15    1.20    0.16
  -5   3 -15    1.37    0.24
  -5   3 -15    1.38    0.21
  -5   3 -16    1.88    0.20
  -5   3 -16    1.99    0.23
   5   3  17    3.14    0.19
  -5   3 -17    3.66    0.24
   5   4 -19    4.37    0.22
   5   4 -18    0.97    0.17
  -5   4  18    1.00    0.14
   5   4 -18    0.79    0.20
   5   4 -17   34.46    0.87
  -5   4  17   36.23    0.81
   5   4 -17   33.81    1.09
  -5   4  16    0.85    0.18
   5   4 -16    0.80    0.24
  -5   4  15    1.77    0.22
   5   4 -15    1.20    0.28
  -5   4  14   27.75    0.78
  -5   4  14   26.82    0.94
   5   4 -14   29.64    1.11
  -5   4  13    9.18    0.55
   5   4 -13   10.64    0.48
  -5   4  13   10.47    0.47
   5   4 -13    9.87    0.64
   5   4 -12    0.14    0.15
  -5   4  12    0.07    0.15
   5   4 -12   -0.02    0.18
   5   4 -11   29.00    0.84
  -5   4  11   27.84    0.98
  -5   4  11   30.14    0.79
   5   4 -11   28.86    1.04
   5   4 -10   27.63    0.82
  -5   4  10   30.71    0.82
  -5   4  10   27.12    0.94
   5   4 -10   30.00    1.02
  -5   4   9    9.67    0.53
  -5   4   9   11.15    0.47
   5   4  -9   10.31    0.48
   5   4  -9   10.03    0.44
   5   4  -9   10.47    0.57
  -5   4   8    0.39    0.15
   5   4  -8    0.12    0.14
  -5   4   8    0.36    0.15
   5   4  -8    0.21    0.15
  -5   4   7    0.18    0.13
   5   4  -7    0.16    0.14
   5   4  -6    1.07    0.19
   5   4  -5    1.82    0.23
   5   4  -4  100.79    1.87
  -5   4   4   94.81    1.73
   5   4  -4  101.33    2.94
   5   4  -3   91.72    1.74
  -5   4   3   85.80    1.60
   5   4  -3   87.43    2.75
   5   4  -3   86.24    2.36
   5   4  -2   64.59    1.36
  -5   4   2   64.22    1.27
   5   4  -2   63.43    2.33
   5   4  -2   63.16    1.88
   5   4  -1    0.38    0.16
   5   4  -1    0.04    0.25
  -5   4   1    0.12    0.12
   5   4  -1    0.21    0.17
   5   4   0  158.20    2.57
   5   4   0  149.44    4.02
  -5   4   0  147.92    2.37
   5   4   1   49.65    2.22
  -5   4  -1   49.29    1.06
  -5   4  -2    7.40    0.36
   5   4   2    8.20    0.45
   5   4   3    8.63    1.00
   5   4   3   10.99    0.53
   5   4   4   65.54    2.85
  -5   4  -4   64.02    1.53
   5   4   5   30.24    1.96
  -5  -4  -5   32.04    0.92
  -5   4  -5   30.68    1.04
  -5   4  -5   30.78    1.03
  -5  -4  -6   13.95    0.61
   5   4   6   14.02    1.36
  -5   4  -6   14.14    0.70
  -5   4  -6   12.43    0.66
   5   4   7   46.12    2.52
  -5  -4  -7   48.83    1.27
  -5   4  -7   49.50    1.43
  -5   4  -7   49.46    1.44
   5   4   8    9.28    1.15
  -5  -4  -8   10.10    0.56
  -5   4  -8    9.44    0.62
  -5   4  -8    9.54    0.62
  -5  -4  -9  164.35    2.96
  -5   4  -9  163.18    3.19
  -5   4  -9  164.62    3.17
  -5  -4 -10   50.99    1.36
  -5   4 -10   52.43    1.51
  -5   4 -10   53.85    1.55
   5   4  10   49.22    1.20
  -5  -4 -11    2.82    0.32
  -5   4 -11    3.30    0.39
  -5   4 -11    3.29    0.40
   5   4  11    2.90    0.29
   5   4  12    3.97    0.31
  -5  -4 -12    4.45    0.38
  -5   4 -12    3.79    0.39
  -5   4 -12    4.74    0.43
  -5  -4 -13    0.75    0.21
  -5   4 -13    0.81    0.23
  -5   4 -13    0.65    0.21
   5   4  13    0.83    0.18
   5   4  14    2.48    0.22
  -5   4 -14    2.72    0.28
  -5  -4 -14    2.56    0.27
  -5  -4 -15    2.14    0.22
  -5   4 -15    2.22    0.22
   5   4  15    1.76    0.18
  -5  -4 -16    0.31    0.10
  -5   4 -16    0.23    0.10
   5   4  16    0.27    0.08
   5   5 -18   14.79    0.43
   5   5 -17    6.22    0.38
  -5   5  17    6.78    0.28
   5   5 -17    6.73    0.33
   5   5 -16    0.98    0.22
  -5   5  16    1.03    0.16
   5   5 -16    1.18    0.20
   5   5 -15    1.84    0.28
  -5   5  15    1.71    0.20
   5   5 -14    1.26    0.26
  -5   5  14    1.28    0.20
   5   5 -13   11.04    0.65
  -5   5  13   11.24    0.58
  -5   5  13   12.19    0.49
   5   5 -12    0.86    0.25
  -5   5  12    1.34    0.20
  -5   5  12    0.87    0.22
   5   5 -12    1.50    0.23
  -5   5  12    1.09    0.21
   5   5 -11    1.83    0.24
   5   5 -11    2.10    0.32
  -5   5  11    1.41    0.24
  -5   5  11    1.87    0.22
   5   5 -10    3.54    0.37
  -5   5  10    3.37    0.34
  -5   5  10    3.81    0.29
   5   5 -10    3.50    0.32
   5   5  -9    0.05    0.16
   5   5  -9    0.11    0.27
  -5   5   9    0.21    0.16
  -5   5   9    0.01    0.15
   5   5  -9    0.06    0.18
  -5   5   9    0.26    0.15
   5   5  -8    0.36    0.18
  -5   5   8    0.25    0.16
   5   5  -8    0.38    0.36
  -5   5   8    0.38    0.16
   5   5  -8    0.39    0.18
  -5   5   8    0.32    0.15
   5   5  -8    0.27    0.15
   5   5  -7   13.91    0.63
  -5   5   7   13.18    0.60
   5   5  -7   12.24    1.10
  -5   5   7   12.00    0.52
  -5   5   7   12.60    0.51
   5   5  -7   11.26    0.50
   5   5  -6   43.71    1.18
  -5   5   6   41.61    1.13
   5   5  -6   43.82    2.01
  -5   5   6   41.89    1.05
   5   5  -6   42.60    1.09
  -5   5   6   45.66    1.04
   5   5  -6   42.13    1.04
  -5   5   5   16.76    0.55
   5   5  -5   18.83    0.72
   5   5  -5   16.65    0.64
  -5   5   5   18.32    0.61
   5   5  -5   16.60    0.62
  -5   5   5   19.34    0.62
  -5   5   5   16.70    0.65
   5   5  -5   16.92    1.19
  -5   5   5   16.30    0.61
  -5   5   4   18.38    0.59
   5   5  -4   21.27    1.27
  -5   5   4   18.88    0.67
  -5   5   4   20.12    0.70
   5   5  -4   19.57    0.68
  -5   5   4   20.35    0.65
  -5   5   4   20.00    0.62
  -5   5   3    0.94    0.16
   5   5  -3    0.52    0.29
  -5   5   3    1.05    0.19
  -5   5   3    1.20    0.20
   5   5  -3    0.88    0.20
  -5   5   3    0.88    0.15
   5   5  -3    0.70    0.19
   5   5  -2    1.04    0.39
  -5   5   2    0.38    0.13
   5   5  -2    0.64    0.29
  -5   5   2    0.24    0.14
  -5   5   2    0.89    0.19
   5   5  -2    0.39    0.17
  -5   5   2    0.22    0.12
   5   5  -2    0.26    0.16
   5   5  -1    1.33    0.43
  -5   5   1    0.68    0.14
   5   5  -1    0.49    0.24
  -5   5   1    0.71    0.16
  -5   5   1    0.58    0.18
   5   5  -1    0.67    0.20
  -5   5   1    0.84    0.16
   5   5  -1    0.61    0.17
  -5   5   0   40.69    0.92
  -5   5   0   38.14    0.96
  -5   5   0   40.15    1.04
   5   5   0   41.67    1.10
   5   5   0   39.06    2.01
  -5   5   0   40.09    0.94
   5   5   0   37.23    0.94
  -5   5  -1    2.57    0.27
  -5   5  -1    2.44    0.29
   5   5   1    2.20    0.55
  -5   5  -1    2.44    0.24
   5   5   1    2.21    0.29
  -5   5  -2    3.80    0.35
  -5   5  -2    4.44    0.35
   5   5   2    4.15    0.36
  -5   5  -2    4.63    0.30
   5   5   3    1.41    0.51
  -5   5  -3    1.16    0.23
  -5   5  -3    1.46    0.25
   5   5   3    1.60    0.27
   5   5   4   18.82    1.57
  -5   5  -4   18.56    0.80
  -5   5  -4   16.27    0.72
   5   5   5   50.04    2.63
  -5   5  -5   51.56    1.45
  -5   5  -5   48.95    1.36
   5   5   6    7.03    1.02
  -5   5  -6    7.08    0.53
  -5   5  -6    7.18    0.50
  -5  -5  -7   10.97    0.55
  -5   5  -7   10.05    0.61
   5   5   7   11.24    0.60
   5   5   8   64.52    1.41
   5   5   8   66.53    1.60
  -5  -5  -8   64.28    1.52
  -5   5  -8   61.63    1.65
   5   5   9   22.30    0.83
  -5  -5  -9   20.13    0.77
  -5   5  -9   21.09    0.89
   5   5  10   42.26    1.16
  -5   5 -10   42.96    1.32
  -5   5 -10   42.35    1.27
  -5  -5 -10   41.01    1.14
   5   5  11    3.60    0.30
   5   5  11    3.91    0.33
  -5   5 -11    3.53    0.38
  -5   5 -11    3.64    0.37
  -5  -5 -11    3.96    0.34
   5   5  12    7.47    0.38
   5   5  12    6.80    0.39
  -5   5 -12    8.14    0.49
  -5   5 -12    7.70    0.47
  -5  -5 -12    7.11    0.42
   5   5  13    0.09    0.11
  -5   5 -13    0.37    0.16
  -5   5 -13    0.06    0.14
   5   5  13   -0.05    0.10
  -5  -5 -13   -0.02    0.13
  -5   5 -14    0.04    0.11
  -5   5 -14    0.16    0.12
   5   5  14    0.03    0.08
  -5  -5 -14    0.01    0.11
  -5   5 -15    0.14    0.10
  -5   5 -15    0.01    0.08
  -5  -5 -15    0.12    0.08
   5   6 -17   14.80    0.40
   5   6 -16    2.77    0.21
   5   6 -15    0.70    0.17
  -5   6  15    0.78    0.13
   5   6 -14   -0.01    0.15
  -5   6  14    0.07    0.11
   5   6 -14    0.07    0.16
   5   6 -13    9.34    0.52
   5   6 -12    0.37    0.18
  -5   6  12    0.28    0.16
   5   6 -11   14.28    0.68
  -5   6  11   13.70    0.53
   5   6 -11   15.41    0.60
  -5   6  11   12.86    0.61
  -5   6  11   14.65    0.51
   5   6 -10    2.07    0.29
  -5   6  10    2.58    0.26
   5   6 -10    2.90    0.29
  -5   6  10    2.04    0.28
  -5   6  10    2.41    0.23
   5   6  -9    0.17    0.16
  -5   6   9    0.18    0.16
  -5   6   9   -0.13    0.19
  -5   6   9    0.05    0.14
   5   6  -8   -0.02    0.15
   5   6  -8    0.22    0.18
  -5   6   8    0.16    0.16
  -5   6   8   -0.03    0.19
  -5   6   8    0.09    0.14
  -5   6   7   10.42    0.49
  -5   6   7   10.43    0.56
  -5   6   7   10.26    0.42
   5   6  -7   11.14    0.54
  -5   6   7   12.26    0.52
  -5   6   6   30.12    0.86
  -5   6   6   33.10    0.89
  -5   6   6   29.23    0.79
  -5   6   6   31.04    0.97
   5   6  -6   31.52    0.93
   5   6  -5    1.60    0.51
  -5   6   5    2.43    0.28
  -5   6   5    2.22    0.27
   5   6  -5    2.48    0.31
  -5   6   5    2.80    0.25
  -5   6   5    2.42    0.30
   5   6  -5    2.52    0.30
   5   6  -4  363.24    7.01
   5   6  -4  360.60    5.30
  -5   6   4  360.26    5.16
  -5   6   4  357.99    5.15
   5   6  -4  357.00    5.40
  -5   6   4  358.03    5.14
  -5   6   4  362.13    5.36
   5   6  -4  358.90    5.30
  -5   6   3   76.66    1.61
   5   6  -3   80.50    1.67
  -5   6   3   78.68    1.55
   5   6  -3   79.42    1.70
  -5   6   3   77.48    1.51
  -5   6   3   79.13    1.65
   5   6  -3   79.77    1.62
  -5   6   2    7.79    0.40
  -5   6   2    8.75    0.46
  -5   6   2    7.83    0.45
  -5   6   2    7.65    0.42
   5   6  -2    7.49    0.47
   5   6  -2    7.35    0.46
   5   6  -2    8.06    0.43
  -5   6   1    2.28    0.24
  -5   6   1    2.55    0.27
  -5   6   1    2.32    0.28
  -5   6   1    2.40    0.26
   5   6  -1    2.55    0.30
   5   6  -1    2.78    0.56
   5   6  -1    2.77    0.26
  -5   6   0    2.04    0.26
   5   6   0    1.63    0.48
   5   6   0    2.32    0.30
  -5   6   0    3.05    0.29
  -5   6   0    2.58    0.25
  -5   6   0    2.58    0.28
  -5   6  -1    5.18    0.37
   5   6   1    4.78    0.39
  -5   6  -1    4.57    0.36
  -5   6  -1    5.75    0.35
   5   6   1    3.81    0.68
  -5   6  -2    0.61    0.19
   5   6   2    1.05    0.25
  -5   6  -2    1.00    0.19
  -5   6  -3   12.78    0.57
  -5   6  -3   13.24    0.58
   5   6   4    4.47    0.31
  -5   6  -4    3.90    0.33
  -5   6  -4    4.34    0.40
  -5   6  -4    3.90    0.34
   5   6   5   12.95    0.53
  -5   6  -5   11.81    0.52
  -5   6  -5   13.10    0.68
  -5   6  -5   12.53    0.60
   5   6   6    4.99    0.34
  -5   6  -6    5.01    0.40
  -5   6  -6    5.02    0.45
   5   6   7   18.85    0.66
   5   6   7   18.61    0.71
  -5   6  -7   18.43    0.75
  -5   6  -7   19.45    0.84
   5   6   8    0.54    0.18
   5   6   8    0.55    0.17
  -5   6  -8    0.59    0.21
  -5   6  -8    0.66    0.26
   5   6   9   25.16    0.75
   5   6   9   25.99    0.78
  -5   6  -9   27.87    0.97
  -5   6  -9   25.35    0.86
   5   6  10   22.53    0.68
   5   6  10   22.28    0.66
  -5  -6 -10   22.45    0.69
  -5   6 -10   24.04    0.86
   5   6  11    4.79    0.27
  -5   6 -11    5.60    0.39
  -5  -6 -11    4.69    0.28
   5   6  11    4.88    0.29
  -5  -6 -12    1.05    0.14
   5   6  12    1.20    0.15
   5   7 -14    2.62    0.19
   5   7 -13    7.16    0.33
   5   7 -13    6.44    0.35
   5   7 -12    0.15    0.13
   5   7 -12   -0.01    0.14
  -5   7  11    3.29    0.24
   5   7 -11    3.05    0.26
   5   7 -11    2.91    0.29
   5   7 -10    2.10    0.26
  -5   7  10    2.36    0.24
  -5   7  10    2.78    0.23
   5   7  -9    1.44    0.24
  -5   7   9    1.58    0.20
  -5   7   9    1.00    0.19
  -5   7   9    1.50    0.19
   5   7  -8    0.01    0.17
   5   7  -8    0.08    0.15
  -5   7   8    0.20    0.15
  -5   7   8    0.05    0.13
  -5   7   8    0.07    0.14
   5   7  -7    0.86    0.22
   5   7  -7    0.99    0.21
  -5   7   7    1.14    0.19
  -5   7   7    1.07    0.20
  -5   7   7    0.86    0.20
  -5   7   6   39.75    0.97
   5   7  -6   41.11    1.05
   5   7  -6   39.80    1.10
  -5   7   6   40.35    0.92
  -5   7   6   39.97    1.07
  -5   7   5    0.99    0.21
   5   7  -5    0.84    0.20
   5   7  -5    0.98    0.22
  -5   7   5    0.97    0.18
   5   7  -5    0.99    0.20
  -5   7   4    0.41    0.18
  -5   7   4    0.61    0.18
   5   7  -4    0.33    0.19
   5   7  -4    0.66    0.22
  -5   7   4    0.52    0.16
   5   7  -4    1.08    0.21
  -5   7   3    0.91    0.20
  -5   7   3    0.97    0.20
   5   7  -3    1.01    0.20
   5   7  -3    0.60    0.21
   5   7  -3    0.93    0.19
  -5   7   3    0.92    0.19
   5   7  -3    0.77    0.19
  -5   7   2   16.02    0.60
   5   7  -2   14.99    0.64
   5   7  -2   16.30    0.56
  -5   7   2   14.87    0.52
   5   7  -2   15.67    0.62
   5   7  -2   15.56    0.60
  -5   7   2   15.99    0.62
  -5   7   2   16.26    0.57
   5   7  -1   -0.10    0.18
  -5   7   1   -0.03    0.14
   5   7  -1    0.01    0.17
   5   7  -1   -0.14    0.18
  -5   7   1    0.05    0.14
  -5   7   1    0.01    0.11
  -5   7   0    3.19    0.28
  -5   7   0    3.21    0.26
   5   7   0    3.02    0.32
   5   7   0    3.12    0.30
   5   7   1    0.60    0.20
  -5   7  -1    0.62    0.18
   5   7   1    0.40    0.17
  -5   7  -1    0.53    0.16
  -5   7  -2    2.19    0.24
  -5   7  -2    1.93    0.23
   5   7   2    1.91    0.25
  -5   7  -3    0.19    0.15
  -5   7  -4    0.16    0.15
  -5   7  -5   13.22    0.58
  -5   7  -6    2.09    0.26
  -5   7  -7    3.54    0.31
  -5   7  -8   33.24    0.91
  -5   7  -9    2.51    0.24
  -5   7 -10   27.41    0.71
  -5   7 -11    0.37    0.11
   5   8  -9    0.02    0.12
   5   8  -8    0.56    0.16
  -5   8   8    0.77    0.14
  -5   8   7    1.53    0.18
   5   8  -7    1.40    0.21
  -5   8   6   39.31    0.91
   5   8  -6   37.77    0.95
  -5   8   5   16.27    0.55
   5   8  -5   15.40    0.58
  -5   8   5   15.93    0.50
   5   8  -4   93.86    1.77
  -5   8   4  101.12    1.68
   5   8  -3   55.07    1.22
  -5   8   3   57.38    1.13
  -5   8   2    1.81    0.21
   5   8  -2    1.88    0.19
   5   8  -2    1.50    0.22
   5   8  -2    1.82    0.20
  -5   8   1    3.30    0.25
   5   8  -1    3.04    0.24
   5   8  -1    3.07    0.27
   5   8  -1    3.12    0.23
   5   8   0    1.87    0.21
  -5   8   0    2.11    0.21
   5   8   1    0.18    0.14
   5   8   2    0.41    0.14
   5   8   3    1.88    0.21
   5   8   4    2.31    0.22
   5   8   5    0.15    0.12
   5   8   6    0.74    0.14
   5   8   7    0.38    0.11
   5   8   8    1.62    0.14
   6   0 -21   -0.06    0.12
  -6   0  20    3.01    0.28
   6   0 -20    3.22    0.26
   6   0 -19    0.13    0.17
  -6   0  19    0.03    0.16
   6   0 -18    1.46    0.25
  -6   0  18    1.55    0.29
   6   0 -17    0.06    0.20
  -6   0  17    0.09    0.21
  -6   0  16   35.32    1.24
   6   0 -16   35.82    1.04
  -6   0  15    0.02    0.27
   6   0 -15    0.11    0.19
   6   0 -14    7.97    0.90
  -6   0  14    9.10    1.18
   6   0 -14    9.88    0.51
  -6   0  14    8.96    0.61
   6   0 -13    0.09    0.27
  -6   0  13   -0.07    0.30
  -6   0  13    0.29    0.19
   6   0 -13   -0.10    0.18
  -6   0  12    2.33    0.31
   6   0 -12    1.34    0.21
  -6   0  12    1.88    0.56
  -6   0  11    0.35    0.28
   6   0 -11    0.26    0.22
   6   0 -11    0.28    0.13
  -6   0  11    0.11    0.15
   6   0 -10    9.52    0.84
  -6   0  10    7.26    0.89
  -6   0   9    0.10    0.27
   6   0  -9    0.10    0.21
  -6   0   9    0.12    0.14
   6   0  -8    2.79    0.44
  -6   0   8    2.35    0.51
  -6   0   8    3.10    0.28
  -6   0   7    0.04    0.20
   6   0  -7   -0.12    0.23
  -6   0   7    0.02    0.11
   6   0  -6  140.69    3.25
  -6   0   6  139.69    2.34
  -6   0   6  135.21    3.48
   6   0  -5   -0.17    0.21
  -6   0   5   -0.10    0.21
   6   0  -4   61.05    1.91
  -6   0   4   66.35    2.12
   6   0  -4   63.78    1.65
   6   0  -3    0.27    0.16
  -6   0   3    0.09    0.17
   6   0  -3    0.18    0.11
   6   0  -2 1370.26   18.90
  -6   0   2 1320.88   18.81
   6   0  -2 1356.10   18.35
   6   0  -1    0.43    0.27
   6   0  -1    0.06    0.17
   6   0   0 1727.06   23.70
  -6   0   0 1715.47   23.37
   6   0   0 1706.77   23.17
   6   0   1   -0.06    0.29
  -6   0  -1    0.03    0.24
   6   0   1   -0.05    0.23
   6   0   2  104.57    2.94
   6   0   2  124.45    2.98
   6   0   3    0.18    0.22
   6   0   4   76.01    2.30
  -6   0  -4   73.13    1.24
   6   0   5    0.49    0.30
   6   0   6    0.10    0.23
   6   0   7    0.04    0.23
  -6   0  -8   34.55    1.05
   6   0   8   36.21    1.67
   6   0   9    0.59    0.18
   6   0   9    0.20    0.36
  -6   0  -9    0.10    0.15
  -6   0 -10   19.19    0.79
   6   0  10   21.87    1.39
   6   0  10   22.03    0.74
   6   0  11    0.42    0.20
  -6   0 -11   -0.03    0.18
  -6   0 -12  105.98    2.21
   6   0  12  119.16    2.17
   6   0  13    0.11    0.16
  -6   0 -13   -0.01    0.14
   6   0  14    1.45    0.22
   6   0  15   -0.12    0.14
  -6   0 -15    0.13    0.12
   6   0  16    4.88    0.31
   6  -1 -21    0.05    0.10
   6   1 -21   -0.01    0.11
   6  -1 -20    0.02    0.13
   6   1 -20    0.13    0.13
  -6  -1  20   -0.01    0.13
  -6   1  20   -0.01    0.12
   6  -1 -19    3.74    0.30
   6   1 -19    3.22    0.28
  -6  -1  19    3.38    0.33
  -6   1  19    3.56    0.33
   6   1 -18    0.39    0.19
   6  -1 -18    0.38    0.18
  -6  -1  18    0.39    0.19
  -6   1  18    0.35    0.19
   6  -1 -17    9.39    0.51
   6   1 -17    9.10    0.50
  -6  -1  17    8.88    0.60
  -6   1  17    8.53    0.57
  -6  -1  16    0.08    0.23
  -6   1  16    0.10    0.23
   6  -1 -16    0.18    0.21
   6   1 -16    0.06    0.19
  -6  -1  15    0.18    0.25
  -6   1  15    0.08    0.24
   6  -1 -15    0.04    0.18
   6   1 -15    0.15    0.19
   6  -1 -14    0.98    0.40
   6   1 -14    1.56    0.47
  -6  -1  14    1.85    0.58
  -6   1  14    1.76    0.56
  -6  -1  14    1.31    0.28
  -6   1  14    2.06    0.34
   6  -1 -14    1.12    0.23
   6   1 -14    1.15    0.23
   6  -1 -13   22.30    1.42
   6   1 -13   22.16    1.41
  -6  -1  13   19.80    1.63
  -6   1  13   19.82    1.63
  -6  -1  13   23.10    0.94
  -6   1  13   22.64    0.93
   6  -1 -13   23.76    0.76
   6   1 -13   22.15    0.74
   6  -1 -12   16.70    1.17
   6   1 -12   15.80    1.14
  -6  -1  12   16.05    1.42
  -6   1  12   15.72    1.40
  -6  -1  12   16.91    0.77
  -6   1  12   16.57    0.76
   6  -1 -12   17.73    0.63
   6   1 -12   17.02    0.62
   6  -1 -11   11.22    0.91
   6   1 -11    8.83    0.81
  -6   1  11    8.38    1.00
  -6  -1  11    7.86    0.98
  -6  -1  11   11.03    0.59
  -6   1  11   10.33    0.57
   6  -1 -11   10.65    0.46
   6   1 -11   10.28    0.45
   6  -1 -10  195.80    4.32
   6   1 -10  191.86    4.28
  -6  -1  10  184.15    4.87
  -6   1  10  185.73    4.88
  -6  -1  10  194.50    3.28
  -6   1  10  191.35    3.27
  -6  -1   9    0.87    0.38
  -6   1   9    1.44    0.43
   6  -1  -9    0.92    0.30
   6   1  -9    0.82    0.29
  -6  -1   9    0.82    0.18
  -6   1   9    0.82    0.18
   6   1  -8  171.09    3.77
   6  -1  -8  174.61    3.80
  -6  -1   8  165.15    4.23
  -6   1   8  161.85    4.19
  -6  -1   8  173.23    2.86
  -6   1   8  169.15    2.85
  -6   1   7    0.04    0.22
  -6  -1   7    0.56    0.25
   6  -1  -7    0.59    0.27
  -6  -1   7    0.26    0.14
  -6   1   7    0.02    0.14
   6  -1  -6   49.06    1.72
   6   1  -6   51.06    1.75
  -6  -1   6   49.15    1.11
  -6   1   6   48.38    1.11
  -6  -1   6   50.10    1.92
  -6   1   6   47.70    1.87
  -6  -1   5   22.01    1.20
  -6   1   5   22.37    1.21
   6  -1  -5   24.19    1.15
   6   1  -5   22.97    1.12
   6   1  -5   22.43    1.04
  -6   1   4   51.16    1.82
  -6  -1   4   54.13    1.89
   6  -1  -4   51.56    1.74
   6   1  -4   52.15    1.75
   6   1  -4   50.49    1.64
  -6  -1   3    0.66    0.24
  -6   1   3    1.02    0.30
   6   1  -3    0.55    0.22
   6  -1  -3    0.52    0.21
   6   1  -3    0.46    0.19
   6  -1  -2  385.17    5.70
   6   1  -2  389.13    6.62
   6  -1  -2  395.86    6.63
   6   1  -2  387.58    6.50
  -6  -1   2  393.64    6.62
  -6   1   2  393.92    6.60
   6   1  -1  102.64    2.68
   6  -1  -1   99.76    2.62
   6  -1  -1   99.76    2.03
   6   1  -1   98.30    2.54
  -6  -1   1  106.46    2.60
  -6   1   1   98.76    2.51
   6   1   0  736.14   10.97
   6  -1   0  710.49   10.85
   6  -1   0  698.83    9.98
   6   1   0  698.68   10.80
  -6  -1   0  699.90   10.57
  -6   1   0  702.03   10.55
   6   1   1   96.19    2.64
   6  -1   1   89.71    2.11
   6   1   1   89.21    2.61
   6  -1   1   92.28    2.59
   6   1   1  102.69    2.61
   6  -1   1  103.13    2.64
   6   1   2   30.44    1.48
   6  -1   2   32.04    1.46
   6  -1   2   35.00    1.43
   6   1   2   34.00    1.40
  -6   1  -2   30.49    0.71
   6   1   3    6.62    0.63
   6  -1   3    7.60    0.67
  -6   1  -3    6.18    0.28
   6   1   4   84.97    2.43
   6  -1   4   84.48    2.42
  -6   1  -4   80.59    1.40
   6   1   5   11.80    0.87
   6  -1   5   10.37    0.82
   6   1   6    8.64    0.76
   6  -1   6    8.14    0.73
   6  -1   7    2.79    0.48
   6   1   7    4.45    0.59
   6  -1   8  462.74    7.68
   6   1   8  440.95    7.56
  -6   1  -8  407.62    6.14
  -6  -1  -8  402.79    6.18
   6   1   9    5.80    0.74
   6  -1   9    5.49    0.70
   6   1   9    7.15    0.40
   6  -1   9    6.39    0.39
  -6   1  -9    6.40    0.43
  -6  -1  -9    5.73    0.43
   6  -1  10    3.31    0.30
   6   1  10    3.00    0.29
   6   1  10    1.82    0.49
   6  -1  10    2.37    0.53
  -6   1 -10    2.75    0.30
  -6  -1 -10    2.50    0.31
  -6  -1 -11   12.46    0.64
   6   1  11   13.80    0.60
   6  -1  11   14.48    0.62
  -6  -1 -12    2.21    0.31
   6   1  12    2.39    0.29
   6  -1  12    2.44    0.29
   6   1  13    0.08    0.16
   6  -1  13    0.14    0.15
  -6  -1 -13    0.16    0.17
  -6  -1 -14    2.14    0.26
   6   1  14    1.85    0.24
   6  -1  14    1.83    0.24
  -6   1 -15    0.77    0.18
   6   1  15    0.58    0.16
   6  -1  15    0.78    0.18
  -6   1 -16    0.25    0.12
   6  -1  16    0.34    0.12
   6   1  16    0.32    0.12
  -6   1 -17   -0.01    0.07
   6   2 -20    1.35    0.17
   6  -2 -20    1.12    0.16
   6   2 -19   -0.02    0.14
  -6  -2  19   -0.06    0.15
  -6   2  19   -0.03    0.13
   6  -2 -19    0.02    0.13
   6   2 -19    0.11    0.13
   6   2 -18    1.36    0.27
  -6  -2  18    1.36    0.25
  -6   2  18    1.45    0.23
   6  -2 -18    1.41    0.22
   6   2 -18    1.47    0.21
  -6  -2  17    6.92    0.51
  -6   2  17    6.68    0.47
   6   2 -17    6.68    0.50
   6  -2 -17    7.52    0.43
   6   2 -17    6.65    0.41
  -6   2  17    7.01    0.36
  -6  -2  16   19.79    0.87
  -6   2  16   20.11    0.86
   6  -2 -16   20.75    0.73
   6   2 -16   18.96    0.71
  -6  -2  15   26.83    1.03
  -6   2  15   23.50    0.97
   6  -2 -15   26.41    0.84
   6   2 -15   24.68    0.82
   6  -2 -14   41.42    1.99
   6   2 -14   39.07    1.94
   6  -2 -14   42.99    1.10
   6   2 -14   41.81    1.09
  -6  -2  14   43.27    1.33
  -6   2  14   41.97    1.30
  -6  -2  14   39.76    2.38
  -6   2  14   37.31    2.30
   6  -2 -13    9.33    0.94
   6   2 -13    8.00    0.88
   6  -2 -13   10.62    0.50
   6   2 -13    9.90    0.48
  -6  -2  13    9.99    0.61
  -6   2  13   10.14    0.60
  -6  -2  13    9.62    1.16
  -6   2  13   10.29    1.20
   6   2 -12    4.64    0.66
   6  -2 -12    5.44    0.70
   6  -2 -12    5.89    0.36
   6   2 -12    5.32    0.35
  -6  -2  12    5.86    0.45
  -6   2  12    4.87    0.41
  -6  -2  12    4.21    0.76
  -6   2  12    4.41    0.77
   6   2 -11   38.97    0.91
   6  -2 -11   39.79    1.73
   6   2 -11   37.39    1.67
  -6  -2  11   40.55    1.18
  -6   2  11   38.25    1.15
   6  -2 -11   41.38    0.99
   6   2 -11   38.90    0.96
  -6  -2  11   36.48    2.07
  -6   2  11   36.25    2.06
   6  -2 -10    4.31    0.58
  -6  -2  10    3.39    0.32
  -6   2  10    2.95    0.30
  -6  -2  10    3.33    0.65
  -6   2  10    2.36    0.55
   6   2  -9   30.15    1.40
   6  -2  -9   31.22    1.43
  -6  -2   9   30.04    1.69
  -6   2   9   30.81    1.70
  -6  -2   9   30.76    0.93
  -6   2   9   30.01    0.91
  -6  -2   8    0.27    0.13
  -6  -2   8    0.62    0.27
  -6   2   8    0.53    0.24
   6  -2  -8    0.49    0.22
   6   2  -8    0.67    0.24
   6   2  -8    0.37    0.12
  -6  -2   7    0.58    0.14
  -6   2   7    0.41    0.14
   6  -2  -7    0.57    0.25
   6   2  -7    0.51    0.23
  -6  -2   7    0.39    0.24
  -6   2   7    0.62    0.28
   6   2  -7    0.48    0.13
   6  -2  -6    8.82    0.70
   6   2  -6    9.68    0.72
  -6  -2   6    7.70    0.74
  -6   2   6    8.33    0.76
  -6  -2   6    8.53    0.40
  -6   2   6    8.27    0.40
   6  -2  -5  123.48    2.89
   6   2  -5  119.33    2.86
  -6   2   5  117.79    3.04
  -6  -2   5  119.01    3.08
   6   2  -5  116.49    2.94
  -6  -2   5  117.35    2.02
   6  -2  -4   24.10    1.14
   6   2  -4   23.20    1.12
  -6   2   4   24.38    1.20
  -6  -2   4   24.91    1.22
   6   2  -4   22.42    1.16
  -6  -2   3    9.44    0.72
  -6   2   3   12.18    0.81
   6  -2  -3   10.40    0.73
   6   2  -3   11.44    0.77
   6   2  -3   11.23    0.82
  -6  -2   2  213.58    4.21
  -6   2   2  212.45    4.19
   6   2  -2  214.68    4.31
   6  -2  -2  217.83    4.29
   6   2  -2  218.44    4.48
  -6  -2   1   70.73    2.01
  -6   2   1   69.37    1.99
   6   2  -1   70.53    2.16
   6  -2  -1   69.88    2.11
   6   2  -1   71.28    2.28
  -6  -2   0  729.25   10.79
  -6   2   0  726.50   10.77
  -6   2   0  726.06    9.62
   6  -2   0  711.94   11.08
   6   2   0  723.90   11.24
   6   2   0  722.11   11.43
   6   2   1   10.28    0.89
   6   2   1   10.69    0.75
   6  -2   1   11.31    0.77
  -6   2  -1   10.51    0.40
   6   2   1   10.01    0.82
   6  -2   1   10.97    0.82
   6   2   2   30.12    1.58
   6   2   2   31.03    1.31
   6  -2   2   30.06    1.30
  -6   2  -2   27.91    0.71
   6   2   2   32.24    1.55
   6  -2   2   28.39    1.38
   6   2   3   14.07    1.11
   6   2   3   14.91    0.91
   6  -2   3   15.30    0.93
  -6   2  -3   13.67    0.46
   6   2   3   13.67    1.04
   6  -2   3   12.28    0.92
   6   2   4   84.91    2.39
   6  -2   4   83.27    2.37
  -6   2  -4   80.72    1.46
   6   2   5   14.03    0.92
   6  -2   5   15.23    0.96
   6   2   6   17.60    1.05
   6  -2   6   18.99    1.11
  -6  -2  -6   19.87    0.73
  -6   2  -7  362.20    5.48
   6   2   7  382.99    6.62
   6  -2   7  368.47    6.60
  -6  -2  -7  371.00    5.46
  -6   2  -8   94.14    2.02
   6   2   8   91.63    2.73
   6  -2   8   97.95    2.84
   6   2   8  100.00    1.75
   6  -2   8   99.23    1.76
  -6  -2  -8   93.53    1.99
  -6   2  -8   85.63    1.86
  -6   2  -9   43.34    1.27
   6   2   9   45.22    1.89
   6  -2   9   47.51    1.99
   6   2   9   46.40    1.08
   6  -2   9   46.62    1.10
  -6  -2  -9   45.08    1.28
  -6   2 -10   20.62    0.84
   6   2  10   21.80    1.35
   6  -2  10   22.36    1.39
  -6  -2 -10   20.86    0.85
   6   2  10   22.72    0.73
   6  -2  10   24.65    0.77
  -6   2 -11    2.87    0.33
   6   2  11    2.98    0.29
   6  -2  11    2.53    0.28
  -6   2 -12   71.13    1.68
   6   2  12   74.80    1.54
   6  -2  12   75.80    1.57
   6   2  12   76.88    1.51
   6   2  13    1.43    0.20
   6  -2  13    1.18    0.20
   6   2  13    1.20    0.19
  -6  -2 -13    1.14    0.23
  -6   2 -13    1.26    0.23
   6   2  14    0.27    0.13
   6  -2  14    0.24    0.13
  -6  -2 -14    0.30    0.16
  -6   2 -14    0.09    0.16
  -6   2 -14    0.44    0.16
  -6   2 -15   -0.03    0.14
  -6  -2 -15    0.03    0.14
   6  -2  15    0.04    0.11
   6   2  15    0.02    0.10
  -6   2 -16    2.74    0.24
  -6   2 -17    0.82    0.12
   6   3 -19    0.38    0.14
   6   3 -19    0.41    0.11
  -6  -3  18   25.61    0.78
   6   3 -18   25.78    0.88
   6   3 -18   25.75    0.68
   6  -3 -18   27.77    0.71
  -6  -3  17    8.49    0.49
   6  -3 -17    9.34    0.42
  -6   3  17    9.89    0.41
   6   3 -17    8.59    0.54
  -6  -3  16    0.14    0.19
  -6   3  16    0.08    0.14
   6   3 -16   -0.04    0.19
  -6   3  16    0.14    0.15
   6   3 -16    0.07    0.16
   6  -3 -16    0.04    0.16
  -6   3  15    7.60    0.49
  -6  -3  15    7.73    0.52
   6   3 -15    7.79    0.56
  -6   3  15    8.60    0.42
   6  -3 -15    8.12    0.43
   6   3 -15    7.43    0.43
   6   3 -14    0.04    0.15
   6  -3 -14    0.12    0.16
  -6  -3  14   -0.03    0.18
  -6   3  14    0.24    0.20
   6   3 -14   -0.06    0.18
   6   3 -14    0.04    0.13
   6   3 -13    9.97    0.44
   6  -3 -13    9.95    0.47
   6   3 -13    9.58    0.47
  -6   3  13    8.71    1.06
   6   3 -13    8.68    0.88
  -6  -3  13   10.49    0.59
  -6   3  13   10.64    0.58
   6   3 -13    9.81    0.60
   6   3 -12   31.15    0.84
   6  -3 -12   32.10    0.86
   6   3 -12   31.07    0.85
  -6   3  12   28.86    1.86
   6   3 -12   30.56    1.57
  -6  -3  12   30.91    1.02
  -6   3  12   31.24    1.02
   6   3 -12   31.59    1.07
   6   3 -11   17.40    0.61
   6   3 -11   16.74    0.58
  -6  -3  11   16.61    1.35
  -6   3  11   18.18    1.40
   6  -3 -11   17.02    1.10
   6   3 -11   15.94    1.08
  -6  -3  11   16.50    0.71
  -6   3  11   16.91    0.70
   6   3 -11   17.92    0.76
   6   3 -10   43.83    1.04
  -6  -3  10   45.07    2.16
  -6   3  10   42.12    2.08
   6   3 -10   42.96    1.73
   6  -3 -10   43.72    1.74
   6   3 -10   43.25    0.99
  -6  -3  10   42.71    1.17
  -6   3  10   43.91    1.17
   6   3 -10   44.80    1.22
   6   3  -9    3.54    0.31
   6  -3  -9    3.17    0.47
   6   3  -9    3.42    0.49
  -6  -3   9    2.47    0.52
  -6   3   9    3.24    0.58
   6   3  -9    3.30    0.23
  -6  -3   9    3.62    0.31
  -6   3   9    3.27    0.29
   6   3  -9    3.51    0.28
   6   3  -8   70.56    2.14
   6  -3  -8   67.92    2.10
  -6  -3   8   67.08    1.45
  -6   3   8   69.96    1.46
   6   3  -8   70.58    1.51
  -6  -3   8   67.47    2.44
  -6   3   8   67.98    2.44
   6  -3  -7   21.38    1.09
   6   3  -7   21.71    1.10
  -6  -3   7   21.37    0.68
  -6   3   7   22.18    0.69
   6   3  -7   21.65    0.71
  -6   3   7   21.70    1.27
  -6  -3   7   20.79    1.24
   6  -3  -6   19.96    1.02
   6   3  -6   19.10    1.00
  -6   3   6   18.50    0.60
   6   3  -6   18.92    0.64
  -6  -3   6   18.09    1.11
  -6   3   6   18.13    1.10
   6   3  -5   13.99    0.53
   6  -3  -5   13.61    0.83
   6   3  -5   14.85    0.87
  -6   3   5   13.00    0.48
   6   3  -5   13.33    0.96
  -6  -3   5   12.98    0.87
  -6   3   5   15.86    0.95
   6  -3  -4   25.97    1.15
   6   3  -4   26.51    1.17
   6   3  -4   19.72    1.19
  -6  -3   4   20.26    1.08
  -6   3   4   17.90    1.01
   6   3  -4   23.19    0.68
   6  -3  -3   11.54    0.76
   6   3  -3   10.68    0.74
   6   3  -3   10.90    0.90
  -6   3   3   10.17    0.72
   6  -3  -2    6.94    0.60
   6   3  -2    7.29    0.63
  -6  -3   2    6.45    0.56
  -6   3   2    6.03    0.54
   6   3  -2    6.61    0.34
   6   3  -2    7.77    0.79
   6   3  -1   60.13    1.20
  -6   3   1   56.98    1.18
   6  -3  -1   57.23    1.86
   6   3  -1   55.63    1.88
   6  -3  -1   55.29    1.74
   6   3  -1   54.11    2.17
   6   3   0   32.76    0.81
  -6   3   0   29.91    0.77
   6   3   0   29.92    1.38
   6  -3   0   29.71    1.33
   6  -3   0   28.76    1.20
   6   3   0   29.57    1.20
   6   3   0   31.31    1.65
   6   3   1   99.55    1.69
  -6   3  -1   85.18    1.61
   6   3   1   87.53    2.28
   6  -3   1   88.27    2.31
   6   3   1   94.51    3.11
   6   3   1   92.39    2.69
   6  -3   1   87.73    2.53
   6   3   2    1.63    0.20
   6   3   2    1.28    0.36
   6  -3   2    1.30    0.34
   6   3   2    1.91    0.48
   6   3   2    1.43    0.31
   6  -3   2    0.98    0.27
   6   3   3   88.74    3.20
   6   3   3   88.74    2.82
   6  -3   3   87.29    2.62
   6   3   3   84.28    2.27
   6  -3   3   86.98    2.34
   6   3   4   67.71    2.83
   6   3   4   61.52    1.91
   6  -3   4   62.77    1.95
   6   3   4   67.71    2.52
   6  -3   4   60.72    2.22
  -6   3  -5   54.35    1.39
   6   3   5   49.43    2.47
  -6  -3  -5   49.88    1.25
   6   3   5   46.46    1.65
   6  -3   5   49.17    1.74
   6   3   5   47.50    2.16
  -6   3  -6   41.50    1.22
  -6   3  -6   41.68    1.27
  -6  -3  -6   40.77    1.13
   6   3   6   38.21    2.20
   6   3   6   38.94    1.98
   6   3   6   39.10    1.52
   6  -3   6   40.77    1.59
   6   3   7  103.95    2.76
   6  -3   7  100.73    2.80
   6   3   7  103.19    1.79
   6  -3   7  102.56    1.82
  -6  -3  -7  105.04    2.13
  -6   3  -7  106.06    2.30
  -6   3  -7  104.63    2.23
   6   3   8  141.21    3.45
   6   3   8  141.89    2.32
   6  -3   8  143.83    2.36
  -6  -3  -8  137.40    2.65
  -6   3  -8  140.52    2.78
   6   3   9    8.64    0.82
  -6   3  -9    8.63    0.57
   6   3   9    9.16    0.42
   6  -3   9    9.01    0.44
  -6  -3  -9    8.44    0.54
  -6   3 -10   -0.07    0.19
   6   3  10    0.04    0.11
   6  -3  10    0.10    0.13
  -6  -3 -10    0.43    0.21
   6   3  11   17.18    0.63
  -6  -3 -11   16.77    0.74
   6   3  11   16.17    0.57
   6  -3  11   16.46    0.59
  -6   3 -11   16.86    0.76
  -6   3 -11   16.79    0.82
   6   3  12    3.93    0.30
   6   3  12    3.38    0.26
   6  -3  12    3.00    0.26
  -6   3 -12    3.09    0.38
  -6  -3 -12    3.44    0.35
   6  -3  13    0.63    0.15
  -6  -3 -13    0.71    0.20
  -6   3 -13    0.91    0.23
  -6   3 -13    0.68    0.20
   6   3  13    0.58    0.14
  -6  -3 -14    1.32    0.21
  -6   3 -14    1.46    0.21
  -6   3 -14    1.07    0.22
   6  -3  14    1.34    0.17
   6   3  14    1.09    0.16
  -6   3 -15    0.70    0.16
  -6   3 -15    0.75    0.14
  -6   3 -16    1.29    0.17
   6   4 -19    0.36    0.10
   6   4 -18    0.54    0.15
  -6   4  18    0.23    0.11
   6   4 -18    0.25    0.14
  -6   4  17   22.50    0.60
   6   4 -17   21.72    0.80
  -6   4  16    0.38    0.15
   6   4 -16    0.39    0.20
  -6   4  15    5.39    0.33
   6   4 -15    5.66    0.46
   6   4 -14   29.51    0.79
  -6   4  14   27.97    0.78
   6   4 -14   26.46    1.01
   6   4 -13   41.97    1.01
  -6   4  13   40.83    1.00
   6   4 -13   41.76    1.29
   6   4 -12    0.09    0.15
   6   4 -12    0.38    0.20
   6   4 -11   41.56    1.05
   6   4 -11   43.45    1.27
   6   4 -10    1.08    0.21
  -6   4  10    0.86    0.18
   6   4 -10    1.07    0.23
  -6   4   9   19.60    0.65
   6   4  -9   19.31    0.68
   6   4  -9   18.33    0.60
   6   4  -9   18.78    0.75
  -6   4   8    3.00    0.27
   6   4  -8    3.19    0.29
   6   4  -8    2.97    0.25
   6   4  -8    2.39    0.29
  -6   4   7    3.95    0.31
   6   4  -7    3.72    0.28
   6   4  -7    3.86    0.31
   6   4  -6  107.12    1.96
   6   4  -6  109.00    2.08
  -6   4   5  101.94    1.86
   6   4  -5  103.87    1.97
   6   4  -4    2.63    0.26
  -6   4   4    2.14    0.24
   6   4  -3    0.56    0.16
  -6   4   3    0.51    0.15
   6   4  -3    0.69    0.25
   6   4  -2    7.61    0.42
  -6   4   2    7.48    0.38
   6   4  -2    7.38    0.61
   6   4  -1    1.94    0.24
   6   4  -1    1.87    0.31
  -6   4   0   57.08    1.20
   6   4   0   59.88    1.33
  -6   4  -1    1.52    0.20
   6   4   1    1.64    0.23
  -6   4  -1    1.40    0.22
   6   4   1    1.83    0.51
  -6   4  -2    1.09    0.18
   6   4   2    1.01    0.21
  -6   4  -2    1.02    0.21
   6   4   2    0.79    0.38
  -6   4  -3    3.60    0.35
  -6   4  -3    4.54    0.38
   6   4   3    4.72    0.80
  -6   4  -4   80.89    1.87
  -6   4  -4   79.70    1.85
   6   4   4   83.96    3.41
  -6  -4  -4   81.54    1.71
  -6   4  -5   24.19    0.95
  -6   4  -5   24.18    0.94
   6   4   5   24.40    1.84
  -6  -4  -5   24.62    0.84
  -6   4  -6   79.13    1.92
  -6   4  -6   74.79    1.87
  -6  -4  -6   80.51    1.76
   6   4   6   74.75    3.31
  -6   4  -7   48.33    1.45
  -6   4  -7   49.41    1.47
   6   4   7   49.93    2.66
  -6  -4  -7   48.15    1.31
  -6   4  -8  263.46    4.49
  -6   4  -8  261.93    4.51
  -6  -4  -8  259.64    4.27
  -6   4  -9    0.04    0.22
  -6   4  -9    0.18    0.22
  -6  -4  -9    0.17    0.19
   6   4  10    3.23    0.30
  -6  -4 -10    3.83    0.37
  -6   4 -10    3.37    0.39
  -6  -4 -11    1.72    0.27
   6   4  11    1.55    0.23
  -6   4 -11    1.54    0.28
  -6  -4 -12   14.17    0.62
  -6   4 -12   13.39    0.63
   6   4  12   13.24    0.53
   6   4  12   12.97    0.51
  -6   4 -13    0.21    0.15
  -6  -4 -13    0.26    0.15
   6   4  13    0.15    0.11
   6   4  13    0.13    0.12
   6   4  14   -0.01    0.10
  -6   4 -14    0.06    0.11
  -6  -4 -14   -0.05    0.13
  -6   4 -15    0.20    0.10
   6   5 -18    7.82    0.28
   6   5 -17    0.50    0.15
  -6   5  17    0.58    0.12
  -6   5  16    4.21    0.25
   6   5 -16    3.23    0.30
  -6   5  15    9.54    0.39
   6   5 -15    9.79    0.53
  -6   5  14   -0.04    0.14
   6   5 -14   -0.05    0.15
   6   5 -13    3.18    0.28
  -6   5  13    2.71    0.25
   6   5 -13    2.64    0.33
   6   5 -12   25.16    0.77
  -6   5  12   25.46    0.68
   6   5 -12   24.39    0.92
  -6   5  11    0.01    0.14
  -6   5  11    0.10    0.13
   6   5 -11   -0.04    0.16
  -6   5  11    0.11    0.14
   6   5 -11    0.13    0.17
  -6   5  10    4.47    0.35
  -6   5  10    4.76    0.32
   6   5 -10    4.71    0.36
  -6   5  10    5.08    0.33
   6   5 -10    4.93    0.41
  -6   5   9    0.23    0.15
  -6   5   9    0.25    0.15
   6   5  -9    0.44    0.19
   6   5  -9    0.59    0.17
  -6   5   9    0.51    0.17
   6   5  -8    0.37    0.29
  -6   5   8    0.40    0.17
   6   5  -8    0.51    0.20
   6   5  -8    0.62    0.18
  -6   5   8    0.66    0.19
   6   5  -8    0.88    0.21
   6   5  -7   55.09    1.38
  -6   5   7   54.28    1.30
   6   5  -7   55.72    2.35
  -6   5   7   56.26    1.27
   6   5  -7   57.18    1.26
   6   5  -6   33.32    1.72
  -6   5   6   30.16    0.88
  -6   5   6   30.14    0.89
   6   5  -6   31.05    0.97
   6   5  -6   30.95    0.88
   6   5  -6   31.10    0.92
  -6   5   6   29.35    0.81
  -6   5   5  198.56    3.26
   6   5  -5  214.67    4.76
  -6   5   5  201.47    3.27
  -6   5   5  217.82    3.27
   6   5  -5  209.33    3.31
   6   5  -5  204.76    3.33
  -6   5   5  195.93    3.16
  -6   5   4   28.35    0.72
  -6   5   4   26.88    0.79
   6   5  -4   28.49    1.45
  -6   5   4   25.95    0.81
   6   5  -4   27.57    0.87
  -6   5   4   27.83    0.82
  -6   5   4   26.83    0.76
   6   5  -4   27.12    0.85
  -6   5   3   31.53    0.87
  -6   5   3   33.87    0.81
   6   5  -3   31.03    1.45
   6   5  -3   33.47    0.97
  -6   5   3   33.80    0.87
  -6   5   3   33.70    0.93
   6   5  -3   31.95    1.80
   6   5  -3   30.64    0.91
  -6   5   2   30.16    0.84
  -6   5   2   32.73    0.80
  -6   5   2   31.02    0.92
   6   5  -2   34.87    1.90
   6   5  -2   33.48    0.97
  -6   5   2   32.96    0.86
   6   5  -2   28.66    0.88
   6   5  -1    0.50    0.34
  -6   5   1    0.44    0.14
  -6   5   1    0.33    0.13
  -6   5   1    0.24    0.16
   6   5  -1    0.33    0.18
   6   5  -1    0.30    0.17
  -6   5   1    0.30    0.15
   6   5   0    2.32    0.57
  -6   5   0    2.49    0.29
  -6   5   0    2.65    0.29
   6   5   0    2.34    0.26
   6   5   0    2.69    0.30
  -6   5   0    2.70    0.26
   6   5   1    0.33    0.20
  -6   5  -1    0.46    0.16
   6   5   1    0.38    0.34
  -6   5  -2    8.92    0.55
  -6   5  -2    9.09    0.53
   6   5   2    8.51    1.09
   6   5   2   10.42    0.54
  -6   5  -3   84.39    1.92
  -6   5  -3   77.16    1.81
   6   5   3   84.92    3.46
  -6   5  -4    0.76    0.23
   6   5   4    0.44    0.38
  -6   5  -5    6.10    0.48
  -6   5  -6    0.23    0.19
  -6  -5  -6    0.08    0.15
  -6   5  -7   83.85    2.00
  -6   5  -7   85.00    2.03
  -6  -5  -7   85.45    1.82
  -6   5  -8   13.30    0.73
  -6   5  -8   12.82    0.70
  -6  -5  -8   13.94    0.64
  -6   5  -9    9.40    0.58
  -6   5  -9   10.30    0.62
  -6  -5  -9    9.97    0.53
  -6   5 -10    0.19    0.20
  -6   5 -10    0.44    0.21
  -6  -5 -10    0.09    0.16
  -6  -5 -11    0.86    0.19
  -6   5 -11    0.89    0.21
  -6   5 -11    1.12    0.23
   6   5  11    0.76    0.16
  -6   5 -12    1.06    0.21
  -6   5 -12    1.06    0.21
  -6  -5 -12    1.28    0.19
   6   5  12    0.95    0.16
  -6   5 -13    0.29    0.13
  -6   5 -13    0.35    0.13
  -6  -5 -13    0.41    0.13
   6   5  13    0.27    0.10
  -6   5 -14    0.06    0.09
   6   6 -16    0.33    0.12
  -6   6  15    1.59    0.16
   6   6 -14   -0.02    0.13
   6   6 -13   23.37    0.80
  -6   6  12    1.98    0.22
   6   6 -12    1.75    0.25
   6   6 -11    1.85    0.26
   6   6 -11    1.65    0.23
  -6   6  11    1.66    0.22
  -6   6  11    1.56    0.18
   6   6 -10    1.89    0.26
  -6   6  10    1.71    0.22
  -6   6  10    1.42    0.21
  -6   6  10    1.99    0.21
   6   6 -10    1.87    0.25
  -6   6   9    6.07    0.35
  -6   6   9    5.97    0.38
  -6   6   8    9.24    0.45
   6   6  -8    9.20    0.45
  -6   6   8    8.46    0.46
  -6   6   8    8.34    0.42
  -6   6   7   21.59    0.70
   6   6  -7   22.32    0.77
   6   6  -7   21.27    0.78
  -6   6   7   20.27    0.73
  -6   6   7   23.12    0.72
   6   6  -7   22.58    0.72
  -6   6   6    5.63    0.38
   6   6  -6    5.88    0.41
   6   6  -6    5.79    0.42
  -6   6   6    6.48    0.32
  -6   6   6    5.44    0.37
   6   6  -6    6.40    0.40
  -6   6   5   87.55    1.74
   6   6  -5   88.68    1.80
   6   6  -5   85.21    1.82
  -6   6   5   87.39    1.75
  -6   6   5   91.59    1.60
  -6   6   5   90.82    1.69
  -6   6   4   42.09    1.10
   6   6  -4   42.01    1.11
  -6   6   4   43.11    1.09
  -6   6   4   44.93    0.99
  -6   6   4   43.49    1.05
   6   6  -4   43.36    1.16
   6   6  -3    1.70    0.26
   6   6  -3    1.87    0.27
  -6   6   3    2.05    0.24
  -6   6   3    1.74    0.23
  -6   6   3    1.72    0.21
  -6   6   2   15.08    0.63
  -6   6   2   14.74    0.60
  -6   6   2   17.44    0.59
  -6   6   2   16.85    0.62
   6   6  -2   15.92    0.67
   6   6  -2   14.69    0.59
  -6   6   1    1.13    0.20
  -6   6   1    0.65    0.20
   6   6  -1    1.44    0.25
   6   6  -1    0.90    0.19
  -6   6   1    0.93    0.20
  -6   6   0    3.40    0.32
   6   6   0    3.51    0.34
   6   6   0    3.41    0.27
  -6   6   0    2.88    0.32
  -6   6  -1    0.04    0.18
  -6   6  -1    0.28    0.16
   6   6   1    0.27    0.18
  -6   6  -2    3.69    0.36
  -6   6  -2    4.24    0.35
  -6   6  -2    3.97    0.35
  -6   6  -3   -0.06    0.17
  -6   6  -3   -0.16    0.19
  -6   6  -3    0.01    0.16
  -6   6  -4   31.52    0.93
  -6   6  -4   31.62    1.00
   6   6   5    3.29    0.28
  -6   6  -5    2.98    0.33
   6   6   6    4.07    0.30
  -6   6  -6    4.27    0.38
  -6   6  -6    4.46    0.43
  -6   6  -7    0.01    0.18
  -6   6  -7    0.06    0.22
   6   6   7    0.07    0.15
  -6   6  -8   24.02    0.84
   6   6   8   23.79    0.70
  -6   6  -9    7.62    0.44
   6   6   9    7.23    0.36
   6   6  10    0.71    0.14
   6   6  11    0.63    0.12
   6   7 -12    1.37    0.19
  -6   7  12    1.64    0.16
   6   7 -11    0.72    0.17
  -6   7  11    1.02    0.16
   6   7 -10    0.57    0.17
  -6   7  10    0.93    0.14
  -6   7  10    0.65    0.14
   6   7  -9    0.24    0.16
  -6   7   9    0.63    0.14
  -6   7   9    0.59    0.14
   6   7  -8    0.84    0.21
   6   7  -8    1.20    0.22
  -6   7   8    1.46    0.19
   6   7  -7    4.82    0.36
   6   7  -7    5.23    0.36
  -6   7   7    4.56    0.31
  -6   7   7    4.89    0.31
   6   7  -6   87.64    1.77
   6   7  -6   92.14    1.73
  -6   7   6   89.28    1.69
  -6   7   6   89.80    1.65
  -6   7   5   51.35    1.16
   6   7  -5   55.31    1.22
  -6   7   5   54.79    1.22
   6   7  -5   53.99    1.29
   6   7  -4   12.19    0.51
  -6   7   4   13.18    0.47
  -6   7   4   12.17    0.51
   6   7  -4   11.57    0.51
  -6   7   3   61.76    1.33
   6   7  -3   60.71    1.26
   6   7  -3   60.55    1.34
   6   7  -3   58.52    1.36
  -6   7   3   64.44    1.34
  -6   7   2    7.06    0.41
   6   7  -2    7.08    0.38
   6   7  -2    7.20    0.44
  -6   7   2    7.74    0.38
   6   7  -2    6.99    0.42
   6   7  -1    0.40    0.17
   6   7  -1    0.26    0.18
   6   7  -1    0.32    0.18
  -6   7   1    0.53    0.17
  -6   7   1    0.53    0.15
   6   7   0    4.00    0.34
   6   7   0    4.58    0.36
  -6   7   0    4.60    0.31
  -6   7   0    4.86    0.34
  -6   7  -1    2.73    0.27
   6   7   1    2.54    0.28
  -6   7  -1    2.77    0.27
   6   7   2   -0.15    0.18
  -6   7  -2    0.08    0.14
  -6   7  -2   -0.06    0.14
  -6   7  -3    8.76    0.47
  -6   7  -4    0.32    0.17
  -6   7  -5   -0.02    0.16
  -6   7  -6    4.76    0.34
  -6   7  -7    6.31    0.38
  -6   7  -8    1.62    0.20
  -6   7  -9    7.36    0.34
  -6   7 -10    6.06    0.27
   6   8  -8    0.41    0.13
   6   8  -7    0.91    0.16
  -6   8   7    1.10    0.15
   6   8  -6    2.39    0.23
   6   8  -5    1.54    0.20
  -6   8   4   18.93    0.55
   6   8  -4   18.26    0.58
   6   8  -3    2.89    0.23
  -6   8   3    2.64    0.23
   6   8  -3    2.78    0.24
   6   8  -2    0.69    0.15
  -6   8   2    0.76    0.16
   6   8  -2    0.61    0.16
   6   8  -1    2.19    0.18
  -6   8   1    2.30    0.21
   6   8  -1    2.14    0.19
   6   8   0    0.09    0.10
   6   8   0   -0.03    0.10
   6   8   1    0.37    0.13
   6   8   2    3.37    0.23
   6   8   3    1.94    0.19
   6   8   4    2.74    0.21
   6   8   5    7.91    0.31
   6   8   6    4.61    0.22
   6   8   7    3.50    0.17
   7   0 -21   -0.01    0.10
   7   0 -20    0.40    0.14
  -7   0  20    0.37    0.14
   7   0 -19    0.18    0.16
  -7   0  19    0.03    0.15
   7   0 -18    0.26    0.17
  -7   0  18    0.27    0.19
   7   0 -17   -0.05    0.19
  -7   0  17    0.05    0.20
  -7   0  16   41.62    1.34
   7   0 -16   42.40    1.13
  -7   0  15   -0.10    0.29
   7   0 -15   -0.11    0.22
   7   0 -14   17.00    0.66
   7   0 -14   17.37    1.30
  -7   0  14   16.41    0.82
  -7   0  14   14.22    1.48
   7   0 -13   -0.16    0.19
  -7   0  13    0.07    0.21
  -7   0  13    0.22    0.35
   7   0 -13    0.27    0.26
   7   0 -12    0.27    0.14
  -7   0  12    0.21    0.19
  -7   0  12    0.55    0.39
   7   0 -12    0.43    0.33
   7   0 -11    0.63    0.17
   7   0 -11    0.89    0.34
  -7   0  11   -0.02    0.15
  -7   0  11    0.06    0.28
   7   0 -10   14.39    1.05
  -7   0  10   14.68    1.27
  -7   0  10   13.62    0.64
   7   0 -10   14.55    0.55
  -7   0   9    0.16    0.28
   7   0  -9   -0.07    0.21
  -7   0   9    0.01    0.14
   7   0  -8  182.85    4.15
  -7   0   8  181.11    4.63
  -7   0   8  182.01    3.08
   7   0  -7   -0.10    0.23
  -7   0   7    0.03    0.13
   7   0  -6    5.55    0.61
  -7   0   6    4.93    0.66
  -7   0   6    5.76    0.36
   7   0  -5   -0.03    0.27
  -7   0   5    0.16    0.12
  -7   0   5   -0.08    0.23
   7   0  -4  230.69    4.22
   7   0  -4  235.79    4.81
  -7   0   4  241.37    3.62
  -7   0   4  236.12    4.97
   7   0  -3    0.54    0.31
   7   0  -3    0.28    0.19
  -7   0   2 3085.75   41.28
   7   0  -2 3129.58   41.38
   7   0  -2 3077.04   40.61
   7   0  -1    1.30    0.40
   7   0  -1    0.37    0.18
  -7   0   0    2.16    0.40
   7   0   0    2.96    0.50
   7   0   0    2.69    0.39
   7   0   1    0.04    0.21
  -7   0  -1    0.05    0.08
   7   0   1    0.33    0.24
   7   0   2   14.74    1.10
  -7   0  -2   17.27    0.49
   7   0   2   15.56    0.98
   7   0   3   -0.09    0.22
  -7   0  -3    0.01    0.08
   7   0   3   -0.15    0.29
  -7   0  -4    5.81    0.27
   7   0   4    5.38    0.67
   7   0   5   -0.04    0.23
  -7   0  -6    4.13    0.36
   7   0   6    4.12    0.62
   7   0   7    0.53    0.38
  -7   0  -7    0.19    0.20
  -7   0  -7    0.49    0.24
  -7   0  -8  548.52    7.96
  -7   0  -8  536.86    7.98
  -7   0  -9   -0.14    0.25
  -7   0  -9    0.10    0.16
   7   0   9    0.09    0.15
   7   0   9   -0.13    0.32
  -7   0 -10   28.22    0.99
  -7   0 -10   27.84    0.97
   7   0  11    0.05    0.17
  -7   0 -11    0.01    0.15
   7   0  12   23.32    0.78
  -7   0 -12   19.30    0.75
  -7   0 -13    0.02    0.13
  -7   0 -13   -0.07    0.14
   7   0  13   -0.11    0.14
   7   0  14    0.08    0.14
   7   0  15   -0.04    0.12
   7  -1 -21    0.07    0.09
   7   1 -21   -0.01    0.10
  -7  -1  20    0.14    0.13
  -7   1  20    0.05    0.11
   7  -1 -20    0.13    0.13
   7   1 -20    0.20    0.12
  -7  -1  19    1.33    0.23
  -7   1  19    1.60    0.23
   7  -1 -19    1.79    0.22
   7   1 -19    1.68    0.21
  -7  -1  18    1.19    0.25
  -7   1  18    0.98    0.24
   7  -1 -18    1.31    0.22
   7   1 -18    1.08    0.21
  -7  -1  17    0.84    0.26
  -7   1  17    0.69    0.24
   7  -1 -17    0.96    0.24
   7   1 -17    0.84    0.23
  -7  -1  16   44.33    1.37
  -7   1  16   44.07    1.36
   7  -1 -16   44.44    1.15
   7   1 -16   42.99    1.14
  -7  -1  15    0.02    0.28
  -7   1  15   -0.19    0.25
   7  -1 -15   -0.02    0.18
   7   1 -15    0.25    0.20
   7  -1 -14   11.62    0.55
   7   1 -14   10.64    0.53
  -7  -1  14   11.30    0.68
  -7   1  14   10.56    0.65
  -7  -1  14   10.94    1.28
   7  -1 -13   -0.08    0.17
   7   1 -13   -0.11    0.17
  -7  -1  13   -0.04    0.21
  -7   1  13    0.09    0.19
  -7  -1  13   -0.15    0.40
  -7   1  13   -0.22    0.43
   7  -1 -13   -0.18    0.30
   7   1 -13    0.05    0.29
   7  -1 -12    0.22    0.14
   7   1 -12    0.19    0.15
   7  -1 -12    0.21    0.28
   7   1 -12    0.17    0.26
  -7  -1  12    0.12    0.17
  -7   1  12    0.19    0.19
  -7  -1  12    0.07    0.35
  -7   1  12    0.20    0.37
   7  -1 -11    2.33    0.24
   7   1 -11    1.85    0.22
   7  -1 -11    2.34    0.47
   7   1 -11    2.65    0.50
  -7  -1  11    2.16    0.58
  -7   1  11    1.95    0.53
  -7   1  11    2.19    0.30
  -7  -1  11    2.09    0.29
   7   1 -10    0.25    0.13
   7  -1 -10    0.22    0.13
   7  -1 -10    0.31    0.26
   7   1 -10    0.35    0.27
  -7  -1  10    0.15    0.17
  -7   1  10    0.19    0.14
  -7  -1  10    0.58    0.42
  -7   1  10    0.12    0.32
   7  -1  -9   42.12    1.76
   7   1  -9   44.89    1.82
  -7  -1   9   37.31    1.97
  -7   1   9   35.31    1.94
  -7  -1   9   38.18    1.10
  -7   1   9   36.19    1.07
   7  -1  -8   26.66    1.35
   7   1  -8   26.96    1.35
  -7  -1   8   26.53    0.86
  -7   1   8   25.50    0.84
  -7  -1   8   24.71    1.53
  -7   1   8   23.53    1.49
   7  -1  -7    0.34    0.22
   7   1  -7    0.27    0.24
  -7  -1   7    0.22    0.13
  -7   1   7    0.33    0.14
  -7  -1   7    0.31    0.27
  -7   1   7   -0.04    0.24
   7  -1  -6   16.63    1.03
   7   1  -6   16.98    1.05
  -7  -1   6   14.87    1.10
  -7   1   6   16.51    1.15
  -7  -1   6   16.34    0.61
  -7   1   6   15.95    0.60
   7  -1  -5   18.39    1.09
   7   1  -5   17.83    1.08
   7   1  -5   17.29    0.97
  -7   1   5   17.04    1.14
  -7  -1   5   19.20    1.21
  -7  -1   5   18.27    0.63
  -7   1   5   19.16    0.64
   7  -1  -4  169.33    3.80
   7   1  -4  166.29    3.79
   7   1  -4  159.47    3.51
  -7  -1   4  162.60    3.87
  -7   1   4  156.99    3.77
  -7   1   4  159.65    2.64
  -7  -1   4  166.39    2.66
   7   1  -3    0.98    0.30
   7  -1  -3    0.57    0.25
  -7  -1   3    0.81    0.29
  -7   1   3    0.47    0.22
   7   1  -3    0.77    0.25
   7   1  -2   76.05    2.39
   7  -1  -2   76.40    2.37
  -7  -1   2   74.99    2.34
  -7   1   2   74.54    2.32
   7   1  -2   77.08    2.28
   7   1  -1   14.71    1.02
   7  -1  -1   16.41    1.06
  -7  -1   1   13.20    0.91
  -7   1   1   12.36    0.88
   7   1  -1   15.01    0.97
   7   1   0  251.12    5.22
   7  -1   0  245.53    5.10
   7   1   0  248.64    5.02
  -7  -1   0  250.35    4.88
  -7   1   0  243.80    4.83
  -7   1   0  245.07    3.60
   7   1   1   27.80    1.49
   7  -1   1   28.17    1.45
   7   1   1   29.64    1.47
  -7   1  -1   29.13    0.73
   7   1   2    1.34    0.41
   7  -1   2    1.78    0.40
   7   1   2    1.26    0.35
   7   1   2    1.25    0.37
   7  -1   2    1.04    0.34
  -7   1  -2    1.18    0.15
   7   1   3    7.24    0.80
   7  -1   3    5.91    0.71
   7   1   3    7.37    0.74
   7  -1   3    8.11    0.77
  -7   1  -3    7.11    0.32
   7   1   3    5.15    0.67
  -7   1  -4   98.47    1.66
   7   1   4  105.94    2.97
   7  -1   4  103.32    2.94
   7   1   4   81.58    2.94
   7  -1   4   79.12    2.80
   7   1   5    5.08    0.64
   7  -1   5    4.83    0.65
  -7  -1  -5    5.49    0.39
   7  -1   6   21.22    1.28
  -7   1  -6   20.22    0.76
  -7  -1  -6   20.28    0.79
  -7   1  -6   20.77    0.82
   7   1   7   17.10    1.16
   7  -1   7   16.78    1.17
  -7   1  -7   14.68    0.71
  -7   1  -7   15.28    0.67
  -7   1  -8    0.81    0.25
   7   1   8    0.90    0.43
   7  -1   8    0.79    0.39
   7   1   9   24.08    0.77
   7  -1   9   24.99    0.78
  -7  -1  -9   22.07    0.88
   7   1   9   23.91    1.43
   7  -1   9   22.77    1.40
  -7  -1 -10    0.10    0.18
   7   1  10    0.06    0.16
   7  -1  10    0.05    0.16
  -7   1 -10    0.01    0.16
  -7   1 -10    0.10    0.20
  -7  -1 -11    3.58    0.37
  -7   1 -11    3.44    0.33
  -7   1 -11    2.84    0.35
   7   1  11    3.76    0.33
   7  -1  11    4.01    0.35
   7   1  12    0.35    0.16
   7  -1  12    0.38    0.17
  -7   1 -12    0.23    0.16
  -7  -1 -12    0.49    0.18
  -7   1 -12    0.50    0.17
  -7   1 -13    0.50    0.18
   7   1  13    0.53    0.17
   7  -1  13    0.62    0.18
  -7  -1 -14    2.08    0.23
  -7   1 -14    1.80    0.23
   7   1  14    1.92    0.22
   7  -1  14    2.16    0.23
  -7  -1 -15    0.07    0.12
  -7   1 -15    0.02    0.11
   7   1  15    0.11    0.11
   7  -1  15   -0.01    0.12
   7  -2 -20    0.23    0.11
  -7  -2  19    3.64    0.30
  -7   2  19    3.29    0.27
   7  -2 -19    4.09    0.27
   7   2 -19    4.07    0.27
  -7   2  18    2.40    0.20
   7   2 -18    1.84    0.24
  -7  -2  18    1.88    0.26
  -7   2  18    1.91    0.25
   7  -2 -18    2.19    0.24
   7   2 -18    2.09    0.23
  -7   2  17   23.29    0.65
  -7  -2  17   22.17    0.86
  -7   2  17   20.93    0.82
   7  -2 -17   22.75    0.73
   7   2 -17   21.94    0.72
  -7  -2  16   17.87    0.80
  -7   2  16   17.33    0.78
   7   2 -16   15.63    0.72
   7  -2 -16   17.68    0.66
   7   2 -16   17.13    0.65
  -7  -2  15   29.55    1.07
  -7   2  15   29.20    1.06
   7   2 -15   27.67    0.87
   7   2 -15   27.88    0.99
   7  -2 -14   -0.03    0.17
   7   2 -14    0.02    0.17
   7   2 -14    0.16    0.17
  -7  -2  14   -0.15    0.24
  -7   2  14    0.16    0.20
   7  -2 -13    0.48    0.19
   7   2 -13    0.84    0.19
  -7  -2  13    0.36    0.43
  -7   2  13   -0.07    0.43
   7  -2 -13    0.23    0.31
   7   2 -13    0.40    0.31
   7   2 -13    0.23    0.16
  -7  -2  13    0.25    0.20
  -7   2  13    0.18    0.19
   7  -2 -12   17.84    0.64
   7   2 -12   18.78    0.65
   7   2 -12   17.06    1.19
   7  -2 -12   18.69    1.26
   7   2 -12   16.15    0.69
  -7  -2  12   17.41    0.79
  -7   2  12   17.34    0.78
  -7  -2  12   16.92    1.49
  -7   2  12   17.11    1.49
   7   2 -11    0.23    0.14
   7   2 -11    0.23    0.14
   7  -2 -11    0.30    0.15
  -7  -2  11   -0.06    0.31
  -7   2  11    0.12    0.32
   7  -2 -11    0.08    0.26
   7   2 -11   -0.04    0.27
   7   2 -11    0.23    0.15
  -7  -2  11    0.18    0.20
  -7   2  11    0.02    0.18
  -7  -2  10    1.83    0.28
   7   2 -10    2.38    0.23
   7  -2 -10    3.41    0.27
   7   2 -10    6.36    0.35
   7   2 -10    4.89    0.34
   7   2 -10    5.01    0.60
   7  -2 -10    2.55    0.46
  -7   2  10    2.97    0.32
  -7  -2  10    2.03    0.53
  -7   2  10    7.66    0.92
   7  -2  -9  125.36    3.29
   7   2  -9  124.61    3.27
  -7  -2   9  119.67    3.73
  -7  -2   9  128.48    2.37
  -7   2   9  119.43    2.32
   7  -2  -9  124.68    2.11
   7   2  -9  122.95    2.10
   7  -2  -8   60.23    2.10
   7   2  -8   58.89    2.08
  -7  -2   8   55.16    1.34
  -7   2   8   56.99    1.34
  -7   2   8   57.96    2.37
  -7  -2   8   56.84    2.36
  -7  -2   7    0.31    0.28
  -7   2   7    0.44    0.29
   7  -2  -7    0.64    0.28
   7   2  -7    0.97    0.33
  -7  -2   7    0.66    0.16
  -7   2   7    0.68    0.17
  -7   2   6   96.28    2.97
  -7  -2   6  101.12    3.04
  -7  -2   6  100.63    1.89
  -7   2   6   99.90    1.87
   7  -2  -6  103.94    2.81
   7   2  -6  100.89    2.80
   7   2  -5   61.26    2.11
  -7   2   5   60.45    2.17
  -7  -2   5   62.03    2.21
  -7   2   5   59.29    1.28
  -7  -2   5   59.73    1.29
   7  -2  -5   62.12    2.08
   7   2  -5   61.70    2.08
   7   2  -4   92.00    2.69
  -7  -2   4   86.32    2.61
  -7   2   4   89.97    2.65
  -7  -2   4   96.84    1.75
   7  -2  -4   95.64    2.69
   7   2  -4   99.85    2.76
   7   2  -3  108.15    2.99
  -7  -2   3  108.50    2.90
  -7   2   3  104.36    2.83
   7  -2  -3  106.71    2.85
   7   2  -3  106.78    2.88
   7   2  -2  738.37   11.62
  -7  -2   2  721.19   11.24
  -7   2   2  706.61   11.13
   7   2  -2  745.68   11.54
   7  -2  -2  739.27   11.43
   7   2  -1  149.36    3.83
  -7   2   1  147.45    3.45
  -7  -2   1  149.27    3.52
   7   2  -1  165.93    3.89
   7  -2  -1  168.65    3.82
  -7   2   0    2.41    0.22
   7   2   0    2.55    0.48
   7  -2   0    2.05    0.42
   7   2   0    2.11    0.45
   7   2   0    2.24    0.41
   7  -2   0    2.06    0.41
  -7   2  -1    7.97    0.37
   7   2   1    9.16    0.87
   7  -2   1    8.38    0.80
   7  -2   1    8.96    0.77
   7   2   1    9.49    0.78
   7   2   1    8.34    0.85
  -7   2  -2    0.19    0.12
   7   2   2   -0.05    0.28
   7  -2   2    0.04    0.21
   7   2   2   -0.05    0.22
   7   2   2    0.03    0.22
   7  -2   2    0.14    0.22
   7   2   3    2.20    0.43
   7   2   3    1.51    0.44
   7  -2   3    1.54    0.40
   7  -2   3    2.95    0.50
   7   2   3    2.18    0.53
  -7   2  -3    2.03    0.20
   7   2   4   10.13    1.02
   7  -2   4    9.76    0.93
   7   2   4   12.63    0.93
   7  -2   4   11.85    0.93
  -7   2  -4   12.25    0.61
   7   2   4    9.62    1.02
  -7  -2  -4   11.81    0.56
  -7   2  -4   11.93    0.46
  -7   2  -5   65.31    1.52
  -7   2  -5   66.26    1.61
   7   2   5   63.53    2.20
   7  -2   5   66.44    2.25
   7   2   5   57.41    2.51
   7  -2   5   51.41    2.24
  -7   2  -5   59.73    1.45
   7   2   5   57.47    2.59
  -7  -2  -5   65.49    1.52
  -7   2  -6    3.73    0.36
  -7   2  -6    4.37    0.41
   7   2   6    4.67    0.61
   7  -2   6    3.78    0.58
   7   2   6    3.66    0.68
   7  -2   6    2.29    0.51
  -7  -2  -6    4.17    0.39
   7   2   7   38.12    1.69
   7  -2   7   36.90    1.69
  -7   2  -7   34.50    1.07
  -7  -2  -7   37.92    1.16
  -7   2  -7   36.16    1.12
  -7   2  -7   36.51    1.21
   7   2   8  421.63    7.45
   7  -2   8  428.41    7.57
   7   2   8  418.93    5.79
   7  -2   8  417.51    5.80
  -7   2  -8  383.42    6.02
  -7  -2  -8  402.04    6.18
  -7   2  -8  385.89    6.10
  -7   2  -8  393.25    6.28
   7   2   9   48.22    1.13
   7  -2   9   49.81    1.16
  -7   2  -9   45.90    1.24
  -7  -2  -9   44.55    1.32
  -7   2  -9   43.75    1.28
  -7   2  -9   46.20    1.41
   7   2  10   91.55    1.73
   7  -2  10   93.31    1.77
  -7  -2 -10   85.45    1.95
  -7   2 -10   79.73    1.77
  -7   2 -10   80.48    1.85
  -7   2 -10   84.79    2.02
   7   2  11   44.17    1.08
   7  -2  11   43.82    1.09
  -7   2 -11   38.64    1.13
  -7   2 -11   40.69    1.27
   7   2  12    7.48    0.40
   7  -2  12    7.29    0.40
  -7   2 -12    6.91    0.42
  -7   2 -12    6.84    0.48
   7   2  12    7.69    0.38
   7   2  13    6.70    0.33
  -7  -2 -13    6.50    0.42
   7   2  13    6.35    0.35
   7  -2  13    6.40    0.36
  -7   2 -13    5.92    0.42
   7   2  14    1.23    0.17
   7  -2  14    1.37    0.18
  -7   2 -14    1.28    0.21
  -7  -2 -15    4.12    0.27
  -7   2 -15    4.17    0.28
  -7  -2 -16    5.56    0.25
  -7   2 -16    5.10    0.24
   7   3 -19    0.05    0.09
   7  -3 -18    0.03    0.12
   7   3 -18    0.12    0.12
  -7   3  18    0.02    0.11
  -7  -3  17    0.34    0.16
  -7   3  17    0.33    0.14
   7   3 -17    0.66    0.18
   7  -3 -17    0.45    0.16
  -7  -3  16   33.92    1.04
  -7   3  16   36.69    0.88
   7  -3 -16   37.32    0.92
   7   3 -16   35.29    0.91
   7   3 -16   32.93    1.06
  -7  -3  15    3.28    0.35
  -7   3  15    2.70    0.31
   7  -3 -15    2.97    0.28
   7   3 -15    3.14    0.29
   7   3 -15    2.84    0.33
   7  -3 -14    1.63    0.22
   7   3 -14    1.88    0.24
   7   3 -14    2.03    0.22
  -7  -3  14    2.11    0.30
  -7   3  14    1.82    0.27
   7   3 -14    1.58    0.27
   7  -3 -13   17.46    0.62
   7   3 -13   16.30    0.61
   7   3 -13   16.84    0.74
  -7  -3  13   16.95    0.75
  -7   3  13   17.51    0.75
   7   3 -13   18.19    0.60
   7   3 -12   11.77    0.50
   7  -3 -12   11.64    0.50
   7   3 -12   11.79    0.50
   7   3 -12   10.59    0.94
   7   3 -12   11.26    0.60
  -7   3  12    9.53    1.09
  -7  -3  12   11.33    0.60
  -7   3  12   12.92    0.63
  -7  -3  11    0.12    0.16
  -7   3  11    0.25    0.15
   7  -3 -11    0.21    0.12
   7   3 -11    0.41    0.15
   7   3 -11    0.03    0.15
   7   3 -11   -0.04    0.24
   7   3 -11   -0.07    0.17
  -7  -3  11    0.23    0.31
  -7   3  11    0.06    0.34
  -7  -3  10   33.98    1.92
  -7   3  10   35.25    1.93
   7   3 -10   40.24    0.91
   7  -3 -10   38.82    1.67
   7   3 -10   39.11    1.69
   7   3 -10   39.55    1.01
   7   3 -10   39.68    0.96
   7   3 -10   39.48    1.11
  -7  -3  10   40.22    1.13
  -7   3  10   40.24    1.12
  -7  -3   9   68.30    2.67
  -7   3   9   68.62    2.67
   7   3  -9   69.15    1.34
   7  -3  -9   75.07    2.35
   7   3  -9   71.17    2.31
   7   3  -9   74.74    1.50
   7   3  -9   72.61    1.41
   7   3  -9   71.27    1.56
  -7  -3   9   72.92    1.59
  -7   3   9   73.57    1.58
  -7  -3   8   16.13    0.63
  -7   3   8   15.45    0.61
   7   3  -8   16.74    0.55
   7   3  -8   16.36    0.54
   7  -3  -8   17.89    1.07
   7   3  -8   15.84    1.02
   7   3  -8   15.93    0.62
  -7  -3   8   15.09    1.17
  -7   3   8   15.69    1.18
   7  -3  -7   49.52    1.80
   7   3  -7   49.13    1.81
   7   3  -7   47.15    1.13
  -7  -3   7   47.67    1.15
  -7   3   7   47.66    1.14
  -7  -3   7   45.04    1.96
  -7   3   7   46.29    1.98
  -7   3   6   20.08    1.20
  -7  -3   6   19.48    1.19
   7  -3  -6   23.02    1.18
   7   3  -6   21.63    1.16
   7   3  -6   21.03    0.67
   7   3  -6   20.51    0.69
  -7   3   6   21.94    0.68
  -7  -3   6   19.82    0.67
   7  -3  -5   -0.03    0.20
   7   3  -5    0.03    0.20
  -7   3   5   -0.11    0.23
  -7  -3   5    0.07    0.23
   7   3  -5    0.20    0.23
   7  -3  -4   51.03    1.83
   7   3  -4   50.67    1.85
   7   3  -4   48.44    2.02
  -7  -3   4   49.16    1.85
  -7   3   4   48.14    1.81
   7  -3  -3   45.05    1.73
   7   3  -3   45.52    1.77
  -7  -3   3   46.33    1.73
  -7   3   3   45.55    1.70
   7   3  -3   46.73    2.02
  -7  -3   2   87.48    2.47
  -7   3   2   89.46    2.47
  -7   3   2   91.89    1.71
   7  -3  -2   92.21    2.64
   7   3  -2   95.75    2.74
   7   3  -2   94.09    3.03
   7  -3  -1    0.58    0.26
   7   3  -1    0.47    0.26
   7   3  -1    0.32    0.24
   7  -3  -1    0.39    0.23
  -7   3   1    0.32    0.14
   7   3  -1    0.53    0.37
   7   3   0   27.03    1.65
   7   3   0   27.16    1.25
   7  -3   0   25.92    1.25
   7  -3   0   26.15    1.37
   7   3   0   28.43    1.48
   7   3   1   25.24    1.64
   7  -3   1   24.84    1.35
   7   3   1   26.02    1.47
   7   3   1   24.57    1.19
   7  -3   1   22.90    1.18
   7   3   2    2.31    0.41
   7  -3   2    1.95    0.38
  -7   3  -2    2.07    0.27
  -7   3  -2    2.16    0.28
   7  -3   2    3.00    0.52
   7   3   2    2.72    0.53
   7   3   2    1.40    0.48
   7   3   3    1.65    0.37
   7  -3   3    2.13    0.40
  -7   3  -3    2.18    0.27
  -7   3  -3    2.44    0.30
   7  -3   3    2.41    0.48
   7   3   3    2.50    0.53
  -7   3  -3    2.41    0.23
  -7  -3  -3    3.71    0.32
   7   3   3    2.86    0.65
  -7  -3  -4    0.25    0.16
   7  -3   4    0.04    0.22
   7   3   4    0.16    0.28
  -7   3  -4   -0.07    0.17
  -7   3  -4    0.02    0.16
   7   3   4    0.13    0.26
  -7   3  -4    0.07    0.11
   7   3   4    0.06    0.20
   7  -3   4    0.57    0.29
  -7  -3  -5   -0.01    0.15
  -7   3  -5    0.05    0.19
  -7   3  -5    0.05    0.18
   7   3   5   -0.03    0.23
   7  -3   5    0.66    0.30
   7   3   5    0.20    0.32
   7   3   5    0.16    0.31
   7  -3   5    0.09    0.24
  -7   3  -6   53.01    1.45
  -7   3  -6   52.27    1.50
   7   3   6   52.57    1.87
   7  -3   6   51.86    1.90
   7   3   6   49.40    2.36
   7   3   6   48.30    2.57
  -7  -3  -6   53.21    1.40
   7   3   7   67.41    3.09
  -7  -3  -7   71.64    1.71
   7   3   7   70.04    1.36
   7  -3   7   70.48    1.38
  -7   3  -7   68.09    1.73
  -7   3  -7   70.50    1.81
   7   3   7   69.47    2.24
  -7   3  -8   13.51    0.72
  -7   3  -8   14.62    0.77
  -7  -3  -8   14.04    0.70
   7   3   8   13.85    0.52
   7  -3   8   13.93    0.54
  -7   3  -9   33.90    1.13
  -7   3  -9   33.63    1.20
  -7  -3  -9   35.82    1.14
   7   3   9   36.83    0.92
   7  -3   9   36.07    0.93
  -7   3 -10    4.16    0.39
  -7   3 -10    4.51    0.44
   7   3  10    4.41    0.30
   7  -3  10    4.23    0.30
  -7  -3 -10    3.79    0.39
   7   3  11    0.27    0.15
  -7   3 -11    0.23    0.19
  -7   3 -11    0.19    0.22
   7   3  11    0.18    0.12
   7  -3  11    0.07    0.11
  -7  -3 -11    0.10    0.19
  -7  -3 -12    5.41    0.41
  -7   3 -12    5.70    0.39
  -7   3 -12    5.37    0.42
   7  -3  12    5.39    0.31
   7   3  12    6.14    0.34
  -7  -3 -13    0.57    0.17
  -7   3 -13    0.48    0.17
  -7   3 -13    0.43    0.15
   7   3  13    0.60    0.14
  -7   3 -14    0.73    0.17
  -7   3 -14    0.66    0.13
  -7   3 -15    3.54    0.24
   7   4 -18    0.21    0.12
  -7   4  18    0.04    0.09
  -7   4  17    8.76    0.34
   7   4 -17    7.57    0.41
  -7   4  16    2.29    0.21
   7   4 -16    1.92    0.25
  -7   4  15    0.95    0.19
   7   4 -15    1.13    0.23
   7   4 -14    8.88    0.41
  -7   4  14    8.72    0.42
   7   4 -14    8.73    0.52
   7   4 -13    3.67    0.29
   7   4 -13    2.87    0.32
   7   4 -12   14.80    0.58
   7   4 -12   14.32    0.67
   7   4 -11    0.85    0.21
   7   4 -11    0.75    0.20
  -7   4  10   11.23    0.48
   7   4 -10   11.33    0.53
   7   4 -10   11.52    0.47
   7   4 -10   11.04    0.57
  -7   4   9   50.34    1.16
   7   4  -9   51.34    1.23
   7   4  -9   49.86    1.11
   7   4  -9   49.05    1.27
  -7   4   8    4.33    0.33
   7   4  -8    4.15    0.34
   7   4  -8    3.70    0.29
   7   4  -8    3.78    0.33
  -7   4   7    2.77    0.27
   7   4  -7    2.53    0.26
   7   4  -7    2.88    0.30
   7   4  -6  130.34    2.30
  -7   4   6  137.08    2.34
   7   4  -6  132.41    2.39
  -7   4   5  312.38    4.60
  -7   4   5  300.48    4.55
   7   4  -4   25.34    1.55
  -7   4   4   27.48    0.83
   7   4  -4   26.26    0.80
  -7   4   4   28.32    0.84
   7   4  -3    0.51    0.28
   7   4  -3    0.10    0.15
  -7   4   3    0.04    0.15
   7   4  -3    0.14    0.18
   7   4  -2   37.57    0.97
  -7   4   2   36.47    0.95
   7   4  -2   34.22    1.90
   7   4  -2   32.77    0.95
  -7   4   1   23.53    0.83
   7   4  -1   21.38    1.54
  -7   4   1   22.75    0.72
   7   4  -1   20.95    0.72
   7   4   0   17.10    0.62
  -7   4   0   16.19    0.58
  -7   4   0   15.14    0.65
  -7   4   0   15.81    0.68
   7   4   1    0.09    0.12
  -7   4  -1    0.05    0.13
  -7   4  -2    4.68    0.40
  -7   4  -2    4.18    0.38
   7   4   2    4.00    0.30
  -7   4  -2    4.75    0.32
  -7   4  -3    5.44    0.44
  -7   4  -3    6.26    0.47
  -7   4  -4    3.15    0.37
  -7  -4  -4    2.65    0.29
  -7   4  -5   64.18    1.69
  -7   4  -5   64.58    1.71
  -7  -4  -5   67.17    1.58
  -7   4  -6    5.74    0.49
  -7   4  -6    5.83    0.52
  -7  -4  -6    6.83    0.48
  -7   4  -7    2.42    0.37
  -7  -4  -7    1.56    0.29
  -7  -4  -8   94.35    2.02
  -7   4  -8   92.42    2.11
  -7  -4  -9    6.30    0.45
  -7   4  -9    6.57    0.49
   7   4  10   63.63    1.35
  -7  -4 -10   65.79    1.54
  -7   4 -10   66.05    1.60
   7   4  11   16.03    0.56
  -7   4 -11   16.08    0.68
  -7  -4 -11   16.49    0.67
   7   4  12    0.52    0.14
  -7   4 -12    0.66    0.19
  -7   4 -12    0.47    0.17
  -7  -4 -12    0.50    0.17
   7   4  13    1.27    0.15
  -7   4 -13    1.41    0.21
  -7   4 -13    1.04    0.17
  -7   4 -14   -0.01    0.10
  -7  -4 -14    0.05    0.09
   7   5 -18    2.11    0.15
  -7   5  17    0.01    0.09
   7   5 -17    0.08    0.12
  -7   5  16    0.54    0.13
   7   5 -16    0.25    0.12
  -7   5  15    5.55    0.29
   7   5 -15    5.05    0.35
  -7   5  14    5.72    0.32
   7   5 -14    5.13    0.37
   7   5 -13   26.79    0.75
   7   5 -13   24.28    0.85
  -7   5  12    4.80    0.27
   7   5 -12    4.38    0.37
  -7   5  11   12.34    0.47
  -7   5  11   13.36    0.53
   7   5 -11   13.08    0.55
   7   5 -11   12.03    0.59
  -7   5  10   19.66    0.63
  -7   5  10   19.92    0.66
   7   5 -10   19.87    0.71
   7   5 -10   18.14    0.74
  -7   5   9   12.00    0.50
   7   5  -9   11.59    0.58
   7   5  -9   12.56    0.51
   7   5  -9   12.95    0.58
  -7   5   8    3.26    0.30
   7   5  -8    3.52    0.33
   7   5  -8    3.16    0.28
   7   5  -8    4.17    0.35
   7   5  -7   53.98    1.22
  -7   5   7   52.64    1.22
  -7   5   6   91.42    1.81
   7   5  -6   95.73    2.98
   7   5  -6   93.03    1.85
   7   5  -6   92.19    1.81
  -7   5   6   90.87    1.76
   7   5  -6   94.09    1.88
   7   5  -5   66.34    2.32
  -7   5   5   60.31    1.40
   7   5  -5   63.37    1.44
   7   5  -5   62.99    1.46
  -7   5   5   63.75    1.37
   7   5  -5   65.63    1.46
  -7   5   5   65.13    1.41
   7   5  -4   60.00    1.38
  -7   5   4   60.30    1.36
  -7   5   4   62.88    1.34
   7   5  -4   58.49    1.39
   7   5  -3   52.89    1.26
   7   5  -3   54.17    2.46
  -7   5   3   50.87    1.24
  -7   5   3   49.63    1.10
  -7   5   3   52.26    1.19
  -7   5   2    6.99    0.40
  -7   5   2    6.91    0.43
   7   5  -2    7.05    0.92
   7   5  -2    6.49    0.42
   7   5  -2    6.87    0.43
  -7   5   1    0.03    0.17
   7   5  -1   -0.13    0.18
   7   5  -1   -0.06    0.29
   7   5  -1    0.20    0.18
  -7   5   1    0.12    0.15
  -7   5   0    0.22    0.18
  -7   5   0    0.17    0.17
   7   5   0   -0.01    0.14
   7   5   0   -0.06    0.28
   7   5   0    0.07    0.16
   7   5   1    6.73    0.43
  -7   5  -1    5.09    0.41
  -7   5  -1    5.48    0.42
   7   5   1    6.16    0.94
   7   5   1    4.97    0.33
  -7   5  -2    0.72    0.21
   7   5   2    0.43    0.37
  -7   5  -3   35.14    1.14
  -7   5  -4    1.46    0.28
  -7   5  -4    1.59    0.30
  -7   5  -5    0.46    0.22
  -7   5  -5    0.26    0.24
  -7   5  -6    0.79    0.26
  -7   5  -6    0.76    0.27
  -7  -5  -6    0.61    0.19
  -7   5  -7   25.34    0.98
  -7   5  -7   23.41    0.94
  -7  -5  -7   24.24    0.83
  -7   5  -8    0.23    0.22
  -7   5  -8    0.38    0.23
  -7  -5  -8    0.09    0.16
  -7   5  -9   10.39    0.58
  -7   5  -9   10.85    0.59
  -7  -5  -9   10.34    0.51
   7   5  10    2.65    0.23
  -7   5 -10    2.54    0.30
  -7   5 -10    2.95    0.31
   7   5  11    8.11    0.35
  -7   5 -11    8.73    0.45
  -7   5 -11    9.41    0.47
   7   5  12    3.46    0.21
  -7   5 -12    3.43    0.27
  -7  -5 -12    3.66    0.23
  -7   5 -13    1.56    0.15
  -7   5 -13    1.76    0.16
  -7  -5 -13    1.55    0.14
  -7   6  15    0.13    0.09
   7   6 -14    0.64    0.15
   7   6 -13    1.28    0.19
  -7   6  13    1.50    0.18
  -7   6  12    0.02    0.13
   7   6 -12    0.04    0.14
   7   6 -11    1.34    0.22
   7   6 -11    1.96    0.24
  -7   6  11    1.82    0.21
  -7   6  11    1.70    0.18
   7   6 -10    0.47    0.17
   7   6 -10    0.94    0.20
  -7   6  10    0.70    0.15
  -7   6  10    0.94    0.19
   7   6  -9    1.89    0.26
  -7   6   9    1.79    0.21
   7   6  -8   11.90    0.56
  -7   6   8   13.06    0.52
  -7   6   8   12.35    0.51
   7   6  -7    5.24    0.38
   7   6  -7    6.12    0.41
  -7   6   7    5.99    0.36
   7   6  -7    6.23    0.38
  -7   6   7    5.39    0.36
  -7   6   6   20.09    0.70
   7   6  -6   20.56    0.74
   7   6  -6   19.76    0.72
  -7   6   6   19.80    0.64
  -7   6   6   19.62    0.65
   7   6  -6   21.33    0.71
  -7   6   5   76.16    1.59
   7   6  -5   73.39    1.60
   7   6  -5   76.90    1.62
  -7   6   5   75.91    1.50
  -7   6   4    5.41    0.39
   7   6  -4    5.48    0.38
   7   6  -4    5.86    0.39
   7   6  -4    5.26    0.40
  -7   6   4    6.11    0.38
  -7   6   4    5.72    0.34
   7   6  -3    0.93    0.22
   7   6  -3    1.10    0.21
  -7   6   3    1.14    0.20
  -7   6   2   23.66    0.78
  -7   6   2   22.92    0.80
   7   6  -2   23.05    0.74
   7   6  -2   23.59    0.79
  -7   6   1    1.90    0.28
  -7   6   1    1.84    0.25
   7   6  -1    1.49    0.22
   7   6  -1    1.87    0.26
  -7   6   0   13.08    0.61
  -7   6   0   13.03    0.61
   7   6   0   13.37    0.50
   7   6   0   15.00    0.62
  -7   6  -1    0.84    0.21
  -7   6  -1    0.91    0.22
  -7   6  -2    0.30    0.18
  -7   6  -2    0.51    0.20
  -7   6  -3   13.86    0.65
  -7   6  -3   14.23    0.67
  -7   6  -3   13.65    0.60
  -7   6  -4   17.00    0.72
  -7   6  -4   15.89    0.72
  -7   6  -4   15.73    0.62
   7   6   5    1.53    0.20
  -7   6  -5    1.55    0.27
   7   6   6    3.29    0.26
  -7   6  -6    3.50    0.34
   7   6   7    2.78    0.24
  -7   6  -7    3.14    0.31
   7   6   8   11.37    0.43
  -7   6  -8   12.11    0.54
   7   6   9    0.01    0.10
  -7   6  -9    0.10    0.13
  -7   6  -9    0.02    0.15
  -7   6 -10    2.94    0.24
  -7   6 -11    0.04    0.09
   7   7 -11    4.34    0.28
  -7   7  10    0.43    0.11
   7   7 -10    0.24    0.13
  -7   7   9    2.40    0.20
   7   7  -9    2.54    0.24
   7   7  -9    1.97    0.23
  -7   7   8    0.03    0.12
   7   7  -8    0.05    0.14
   7   7  -8   -0.10    0.15
  -7   7   7    0.59    0.17
   7   7  -7    0.59    0.18
   7   7  -7    0.34    0.17
  -7   7   6   38.07    0.90
   7   7  -6   37.57    0.93
   7   7  -6   36.47    0.95
  -7   7   5   45.26    1.03
   7   7  -5   45.16    1.04
   7   7  -5   43.66    1.07
   7   7  -4   18.88    0.61
   7   7  -4   17.37    0.63
   7   7  -3    5.61    0.36
  -7   7   3    6.28    0.37
   7   7  -3    5.66    0.38
   7   7  -2    0.25    0.15
   7   7  -2    0.12    0.18
  -7   7   2    0.37    0.14
   7   7  -1    1.98    0.26
  -7   7   1    2.29    0.23
  -7   7   1    2.40    0.26
   7   7  -1    2.38    0.26
   7   7   0    3.65    0.28
   7   7   0    3.74    0.32
  -7   7   0    3.88    0.30
  -7   7   0    4.12    0.32
  -7   7  -1    3.41    0.29
   7   7   1    3.43    0.31
  -7   7  -1    3.84    0.30
   7   7   2   12.05    0.53
  -7   7  -2   12.95    0.54
  -7   7  -2   13.33    0.52
  -7   7  -3    3.18    0.29
  -7   7  -4    0.04    0.14
  -7   7  -5    2.31    0.25
  -7   7  -6   -0.04    0.13
  -7   7  -7    0.76    0.15
  -7   7  -8    2.18    0.19
  -7   7  -9    0.63    0.11
  -7   8   7    1.58    0.15
  -7   8   6   13.71    0.41
   7   8  -5    0.56    0.14
   7   8  -4    0.13    0.11
  -7   8   4    0.26    0.12
  -7   8   3    0.54    0.14
   7   8  -3    0.53    0.13
  -7   8   2    5.83    0.28
   7   8  -2    5.75    0.28
  -7   8   1    0.01    0.10
   7   8  -1   -0.02    0.09
   7   8   0    0.07    0.09
   7   8   1    0.88    0.11
   7   8   2    1.82    0.15
   7   8   3    2.37    0.16
   7   8   4    2.88    0.16
   8   0 -21   -0.03    0.08
   8   0 -20    0.66    0.14
  -8   0  19   -0.03    0.15
   8   0 -19    0.01    0.14
  -8   0  18    0.22    0.17
   8   0 -18    0.19    0.17
  -8   0  17   -0.07    0.20
   8   0 -17    0.01    0.18
   8   0 -16   72.67    1.55
  -8   0  16   69.61    1.78
  -8   0  15    0.19    0.23
   8   0 -15   -0.01    0.19
  -8   0  14   33.08    1.18
   8   0 -14   33.59    0.96
   8   0 -13    0.36    0.18
   8   0 -13    0.19    0.26
  -8   0  13   -0.15    0.42
  -8   0  13   -0.04    0.23
   8   0 -12   21.02    0.72
   8   0 -12   19.46    1.31
  -8   0  12   20.52    0.90
  -8   0  12   17.51    1.55
   8   0 -11    0.01    0.15
   8   0 -11    0.22    0.29
  -8   0  11    0.20    0.35
  -8   0  11    0.53    0.22
   8   0 -10   19.54    0.67
   8   0 -10   19.69    1.28
  -8   0  10   20.46    0.83
  -8   0  10   17.40    1.44
   8   0  -9    0.13    0.13
   8   0  -9    0.54    0.28
  -8   0   9    0.43    0.19
  -8   0   9    0.12    0.36
   8   0  -8   21.40    1.29
  -8   0   8   22.39    0.81
  -8   0   8   21.64    1.52
   8   0  -7    0.08    0.22
  -8   0   7    0.05    0.14
  -8   0   7    0.46    0.34
   8   0  -6    4.40    0.62
  -8   0   6    5.32    0.37
  -8   0   6    5.30    0.73
  -8   0   5    0.86    0.29
  -8   0   5    0.62    0.16
  -8   0   4    0.41    0.26
   8   0  -4    0.35    0.27
   8   0  -4   -0.19    0.21
  -8   0   3    0.80    0.29
   8   0  -3    0.65    0.30
  -8   0   2  485.22    8.40
   8   0  -2  479.55    8.53
   8   0  -2  468.14    7.67
   8   0  -1    0.04    0.21
   8   0  -1   -0.06    0.22
  -8   0   1    0.37    0.25
   8   0   0   29.15    1.61
   8   0   0   30.54    1.37
  -8   0   0   31.82    0.79
   8   0   1   -0.09    0.24
   8   0   1   -0.04    0.27
   8   0   1   -0.03    0.15
  -8   0  -1   -0.02    0.10
   8   0   2    6.08    0.75
   8   0   2    5.85    0.64
   8   0   2    8.90    0.92
  -8   0  -2    8.33    0.35
   8   0   3    0.05    0.25
   8   0   3    0.05    0.31
   8   0   3    0.04    0.18
  -8   0  -3    0.07    0.10
   8   0   4   45.58    2.23
   8   0   4   47.46    2.02
  -8   0  -5    0.21    0.18
   8   0   5    0.11    0.28
   8   0   5    0.32    0.37
  -8   0  -6 2053.28   27.19
   8   0   6 1725.07   29.32
   8   0   7   -0.12    0.38
   8   0   7    0.42    0.39
   8   0   8   10.07    0.96
  -8   0  -8    4.31    0.40
   8   0   9    0.15    0.19
  -8   0  -9   -0.03    0.20
   8   0  10    0.20    0.17
  -8   0 -10    0.15    0.17
   8   0  11   -0.05    0.15
  -8   0 -11    0.15    0.15
   8   0  12    2.71    0.27
  -8   0 -12    1.97    0.25
   8   0  13   -0.01    0.13
  -8   0 -13    0.01    0.12
   8   0  14    1.06    0.17
   8  -1 -20    8.08    0.33
   8   1 -20    8.70    0.34
  -8  -1  19    1.10    0.20
  -8   1  19    1.25    0.21
   8  -1 -19    1.26    0.19
   8   1 -19    1.43    0.20
   8  -1 -18   11.31    0.48
   8   1 -18   10.97    0.48
  -8  -1  18   11.08    0.57
  -8   1  18   10.46    0.54
   8  -1 -17    7.02    0.42
   8   1 -17    6.22    0.39
  -8  -1  17    6.25    0.47
  -8   1  17    6.25    0.46
  -8  -1  16    0.83    0.26
  -8   1  16    1.11    0.28
   8  -1 -16    1.04    0.23
   8   1 -16    1.08    0.23
  -8  -1  15    9.44    0.61
  -8   1  15    8.69    0.59
   8  -1 -15    9.87    0.51
   8   1 -15    9.62    0.50
  -8  -1  14   15.57    0.79
  -8   1  14   15.95    0.80
   8  -1 -14   17.06    0.66
   8   1 -14   16.39    0.64
   8  -1 -13    4.13    0.34
   8   1 -13    3.79    0.33
  -8  -1  13    3.92    0.42
  -8   1  13    3.95    0.42
  -8  -1  13    4.64    0.83
  -8   1  13    3.09    0.73
   8  -1 -13    4.58    0.69
   8   1 -13    3.92    0.65
   8  -1 -12    8.50    0.46
   8   1 -12    8.26    0.45
  -8  -1  12    8.59    0.57
  -8   1  12    8.18    0.56
  -8  -1  12    5.88    0.93
  -8   1  12    7.41    1.02
   8  -1 -12    8.57    0.88
   8   1 -12    8.31    0.87
   8  -1 -11   25.62    0.78
   8   1 -11   24.05    0.76
  -8  -1  11   22.02    0.90
  -8   1  11   22.21    0.90
  -8  -1  11   20.44    1.63
  -8   1  11   21.80    1.67
   8  -1 -11   25.70    1.49
   8   1 -11   23.61    1.42
   8  -1 -10    2.53    0.25
   8   1 -10    2.48    0.26
   8  -1 -10    2.33    0.51
   8   1 -10    2.49    0.50
  -8  -1  10    3.15    0.34
  -8   1  10    2.96    0.34
  -8  -1  10    2.73    0.63
  -8   1  10    2.53    0.58
   8   1  -9    7.87    0.41
   8  -1  -9    8.17    0.42
   8  -1  -9    8.49    0.84
   8   1  -9    7.98    0.82
  -8  -1   9    8.06    0.51
  -8   1   9    8.08    0.50
   8   1  -9    7.77    0.39
  -8  -1   9    6.91    0.92
  -8   1   9    7.15    0.93
   8  -1  -8  242.73    5.15
   8   1  -8  241.24    5.13
  -8  -1   8  233.30    3.83
  -8   1   8  235.01    3.83
  -8  -1   8  235.03    5.67
   8  -1  -7   25.26    1.39
   8   1  -7   25.30    1.39
  -8  -1   7   24.25    0.82
  -8   1   7   22.83    0.80
  -8  -1   7   25.88    1.59
  -8   1   7   22.28    1.47
   8  -1  -6    3.92    0.57
   8   1  -6    4.30    0.61
  -8  -1   6    4.27    0.33
  -8   1   6    4.83    0.35
  -8  -1   6    4.93    0.69
  -8   1   6    3.99    0.65
  -8  -1   5    1.24    0.38
   8  -1  -5    1.34    0.39
   8   1  -5    0.76    0.31
  -8  -1   5    1.08    0.19
  -8   1   5    1.00    0.18
   8   1  -5    0.77    0.28
   8   1  -4  111.62    2.95
  -8  -1   4  120.54    3.40
  -8   1   4  116.80    3.36
   8  -1  -4  119.98    3.30
   8   1  -4  119.93    3.32
   8   1  -3    7.58    0.69
   8  -1  -3    7.42    0.75
   8   1  -3    7.73    0.77
  -8  -1   3    8.56    0.82
  -8   1   3    7.86    0.78
   8   1  -2  180.81    4.36
   8  -1  -2  180.03    4.30
  -8  -1   2  180.41    4.20
  -8   1   2  176.43    4.17
   8   1  -2  175.44    4.03
   8   1  -1   52.62    2.15
   8  -1  -1   54.51    2.14
  -8   1   1   50.95    1.97
  -8  -1   1   51.22    1.98
   8   1  -1   48.54    1.92
   8   1   0    8.99    0.90
   8  -1   0    7.83    0.83
  -8   1   0    8.66    0.40
   8   1   0    8.90    0.89
   8  -1   0   10.50    0.96
   8   1   0    9.00    0.82
  -8   1  -1    0.32    0.14
   8  -1   1    0.32    0.22
   8   1   1    0.74    0.31
   8   1   1    0.47    0.29
   8  -1   1    0.56    0.28
   8   1   1    0.21    0.25
  -8   1  -2    1.31    0.17
   8   1   2    4.54    0.70
   8  -1   2    3.93    0.63
   8   1   2    0.74    0.36
   8  -1   2    1.35    0.43
   8   1   2    0.71    0.31
  -8   1  -3    0.60    0.19
  -8   1  -3    0.84    0.16
   8   1   3    0.62    0.17
   8   1   3    0.58    0.36
   8  -1   3    0.98    0.37
   8   1   3    0.35    0.37
   8  -1   3    0.66    0.36
   8   1   3    1.68    0.42
  -8   1  -3    0.72    0.19
  -8   1  -4   31.40    1.02
   8   1   4   25.99    1.61
   8   1   4   36.12    0.96
   8   1   4   28.92    1.77
   8  -1   4   25.63    1.62
   8   1   4   36.61    1.78
   8  -1   4   36.20    1.78
  -8   1  -4   32.99    1.03
  -8   1  -4   33.63    0.82
   8   1   5   34.94    1.76
   8  -1   5   39.10    1.86
   8   1   5   37.69    0.97
  -8   1  -5   35.83    1.11
   8   1   5   28.93    1.72
  -8   1  -5   32.28    1.06
   8   1   5   29.95    1.84
   8  -1   5   23.38    1.58
   8   1   6   32.56    1.73
   8  -1   6   32.19    1.72
   8   1   6   34.54    0.93
  -8   1  -6   32.46    1.08
  -8  -1  -6   31.61    1.08
  -8   1  -6   30.59    1.05
   8   1   6   25.98    1.67
   8   1   6   25.25    1.73
   8  -1   6   25.55    1.67
   8   1   7    6.17    0.79
   8  -1   7    5.39    0.77
   8   1   7    4.62    0.35
  -8   1  -7    5.37    0.45
   8   1   7    4.20    0.80
   8  -1   7    3.05    0.68
  -8   1  -7    4.79    0.44
   8   1   8    9.67    0.44
  -8   1  -8    9.24    0.56
  -8   1  -8    9.52    0.58
  -8   1  -9    2.67    0.33
  -8   1  -9    2.53    0.31
   8   1   9    3.28    0.31
   8  -1   9    3.18    0.30
  -8   1 -10    0.75    0.21
  -8   1 -10    0.76    0.20
   8  -1  10    0.95    0.21
   8   1  10    0.82    0.20
  -8   1 -11    0.50    0.18
  -8   1 -11    0.34    0.16
   8   1  11    0.48    0.18
   8  -1  11    0.57    0.18
  -8   1 -12    3.11    0.30
  -8  -1 -12    3.80    0.33
   8   1  12    3.76    0.30
   8  -1  12    4.00    0.31
  -8  -1 -13   -0.03    0.12
  -8   1 -13    0.07    0.11
   8   1  13    0.02    0.12
   8  -1  13    0.01    0.12
   8   1  14    6.73    0.34
   8  -1  14    7.08    0.35
  -8  -1 -14    6.52    0.34
   8  -2 -20   -0.03    0.09
  -8  -2  19    1.50    0.19
   8  -2 -19    1.75    0.18
   8   2 -19    1.67    0.18
  -8  -2  18    0.05    0.13
  -8   2  18   -0.01    0.13
  -8   2  18    0.02    0.12
   8  -2 -18    0.12    0.14
   8   2 -18    0.09    0.15
   8  -2 -17    9.68    0.45
   8   2 -17    9.98    0.46
  -8  -2  17    9.91    0.54
  -8   2  17    9.81    0.52
   8  -2 -16   16.30    0.62
   8   2 -16   15.88    0.61
  -8  -2  16   16.59    0.75
  -8   2  16   16.19    0.72
   8  -2 -15   11.60    0.53
   8   2 -15   10.87    0.51
  -8  -2  15   11.62    0.65
  -8   2  15   10.44    0.60
   8  -2 -14   34.58    0.94
   8   2 -14   31.73    0.92
  -8  -2  14   33.67    1.14
  -8   2  14   30.97    1.09
   8  -2 -13    0.07    0.16
   8   2 -13    0.24    0.17
  -8  -2  13    0.30    0.20
  -8   2  13    0.17    0.18
   8  -2 -12    9.94    0.48
   8   2 -12    9.89    0.48
   8  -2 -12    7.71    0.84
   8   2 -12    9.26    0.90
  -8  -2  12    8.53    1.09
  -8   2  12    8.76    1.11
  -8  -2  12    9.43    0.58
  -8   2  12    9.09    0.57
   8   2 -12    9.19    0.42
  -8  -2  11    0.71    0.44
  -8   2  11    0.64    0.41
   8  -2 -11    1.17    0.40
   8   2 -11    0.79    0.35
   8  -2 -11    1.03    0.20
   8   2 -11    1.11    0.20
   8   2 -11    0.84    0.19
  -8  -2  11    0.74    0.22
  -8   2  11    1.63    0.27
   8  -2 -10   19.48    1.25
   8   2 -10   19.21    1.25
  -8  -2  10   18.78    1.49
  -8   2  10   18.13    1.46
  -8  -2  10   19.21    0.79
  -8   2  10   18.52    0.77
   8  -2 -10   19.65    0.66
   8   2 -10   18.63    0.65
   8  -2  -9   11.87    0.96
   8   2  -9   12.67    0.99
  -8   2   9   13.71    1.24
  -8  -2   9   10.59    1.09
  -8  -2   9   12.65    0.62
  -8   2   9   12.57    0.61
   8  -2  -9   12.83    0.52
   8   2  -9   12.97    0.52
  -8  -2   8    0.11    0.27
  -8   2   8    1.74    0.49
   8   2  -8    0.51    0.16
   8  -2  -8    0.39    0.15
   8   2  -8    0.48    0.18
  -8  -2   8    1.34    0.25
  -8   2   8    0.28    0.18
   8  -2  -8    0.35    0.31
   8   2  -8    0.28    0.29
  -8  -2   7  381.36    7.65
  -8   2   7  385.78    7.64
   8   2  -7  391.40    5.60
  -8  -2   7  391.33    5.75
  -8   2   7  383.28    5.73
   8  -2  -7  397.63    7.22
   8   2  -7  393.79    7.22
  -8  -2   6   43.12    1.97
  -8   2   6   40.95    1.90
   8   2  -6   44.09    1.08
  -8  -2   6   44.63    1.14
  -8   2   6   43.44    1.11
   8  -2  -6   44.16    1.87
   8   2  -6   46.48    1.93
  -8  -2   5    0.60    0.31
  -8   2   5    1.54    0.40
   8   2  -5    1.51    0.35
   8  -2  -5    1.25    0.33
   8   2  -5    0.61    0.32
   8  -2  -4  101.54    2.98
   8   2  -4  102.16    3.04
   8   2  -4  107.12    3.05
  -8  -2   4   96.63    2.97
  -8   2   4   97.77    2.97
   8  -2  -3  130.61    3.47
   8   2  -3  127.47    3.50
   8   2  -3  129.31    3.50
  -8  -2   3  131.04    3.45
  -8   2   3  123.85    3.36
  -8  -2   2  198.35    4.41
  -8   2   2  192.18    4.33
   8  -2  -2  189.06    4.44
   8   2  -2  191.88    4.56
   8   2  -2  193.33    4.61
  -8   2   1   40.07    0.99
  -8  -2   1   41.42    1.75
   8  -2  -1   39.90    1.83
   8   2  -1   42.53    1.96
   8  -2  -1   41.62    1.83
   8   2  -1   40.16    1.90
   8   2   0    4.19    0.66
   8  -2   0    4.45    0.63
  -8   2   0    3.45    0.28
   8   2   0    3.32    0.54
   8  -2   0    3.29    0.54
   8   2   0    2.83    0.55
   8  -2   1    1.56    0.41
   8   2   1    2.02    0.50
  -8   2  -1    1.66    0.25
  -8   2  -1    1.39    0.19
   8   2   1    2.39    0.49
   8  -2   1    1.67    0.43
   8   2   1    1.73    0.45
   8   2   2    1.74    0.44
   8  -2   2    2.06    0.48
   8  -2   2    1.84    0.46
   8   2   2    2.53    0.56
  -8   2  -2    2.11    0.28
  -8   2  -2    2.23    0.23
   8   2   2    2.12    0.24
   8   2   2    2.20    0.52
  -8   2  -2    2.14    0.26
   8   2   3    1.68    0.44
   8  -2   3    1.60    0.44
   8  -2   3    1.60    0.44
   8   2   3    1.34    0.44
  -8   2  -3    1.78    0.21
  -8   2  -3    1.69    0.26
  -8   2  -3    1.55    0.24
   8   2   3    1.39    0.21
   8   2   3    1.48    0.47
  -8   2  -3    1.28    0.22
  -8  -2  -4   26.69    0.93
   8   2   4   19.54    1.52
  -8   2  -4   24.26    0.88
   8  -2   4   19.59    1.39
   8   2   4   21.90    1.57
  -8   2  -4   25.66    0.74
   8   2   4   25.56    1.42
   8  -2   4   25.99    1.45
   8   2   4   25.36    0.77
  -8   2  -4   25.86    0.89
  -8   2  -4   26.50    0.96
  -8   2  -5   62.95    1.53
  -8   2  -5   64.12    1.63
   8   2   5   65.53    2.35
   8  -2   5   66.82    2.38
   8   2   5   57.43    2.61
   8   2   5   54.56    2.59
  -8  -2  -5   64.28    1.59
  -8   2  -5   61.42    1.53
   8   2   5   62.65    1.33
  -8   2  -6  773.32   10.70
  -8   2  -6  788.34   10.91
   8   2   6  838.82   12.43
   8  -2   6  848.64   12.53
   8  -2   6  581.47   12.16
   8   2   6  694.47   13.01
  -8  -2  -6  773.75   10.80
   8   2   6  679.96   13.08
  -8   2  -6  752.90   10.71
   8   2   6  789.84   10.31
   8   2   7  178.90    4.14
   8  -2   7  184.68    4.25
  -8   2  -7  162.34    2.94
  -8   2  -7  165.81    3.12
   8   2   7  140.96    4.53
  -8  -2  -7  167.28    3.08
  -8   2  -7  165.59    2.99
   8  -2   7  125.83    4.03
   8   2   7  146.47    4.52
  -8   2  -8    0.73    0.21
  -8   2  -8    0.85    0.26
  -8   2  -8    0.93    0.22
   8   2   8    0.83    0.19
   8  -2   8    0.73    0.18
  -8   2  -9    4.23    0.36
  -8   2  -9    4.20    0.41
  -8  -2  -9    4.81    0.43
  -8   2  -9    4.34    0.36
   8   2   9    4.45    0.33
   8  -2   9    5.30    0.36
  -8   2 -10    5.24    0.38
  -8   2 -10    5.50    0.45
  -8  -2 -10    5.25    0.44
   8   2  10    6.44    0.38
   8  -2  10    6.05    0.38
  -8   2 -11    1.88    0.27
   8   2  11    1.97    0.22
   8  -2  11    2.06    0.23
   8   2  12   -0.09    0.11
   8  -2  12   -0.08    0.12
   8   2  12    0.02    0.11
  -8   2 -12    0.01    0.15
  -8  -2 -13    0.62    0.17
   8   2  13    0.56    0.13
   8  -2  13    0.39    0.13
  -8   2 -13    0.42    0.16
  -8  -2 -14    0.44    0.14
  -8   2 -14    0.51    0.13
  -8  -2 -15    0.10    0.09
  -8   3  19    0.12    0.07
  -8   3  18    4.50    0.23
  -8  -3  17    5.89    0.35
  -8   3  17    5.67    0.30
   8  -3 -17    6.48    0.32
  -8   3  16    1.20    0.18
   8  -3 -16    1.42    0.20
  -8  -3  16    1.25    0.23
   8  -3 -15   11.95    0.49
   8   3 -15   12.69    0.51
  -8   3  15   11.24    0.55
  -8  -3  15   11.52    0.58
   8   3 -14    3.67    0.27
   8  -3 -14    3.69    0.30
   8   3 -14    3.59    0.30
  -8   3  14    3.34    0.33
  -8  -3  14    3.30    0.34
   8   3 -13    4.45    0.30
   8  -3 -13    4.64    0.32
   8   3 -13    4.05    0.31
  -8   3  13    3.84    0.36
  -8  -3  13    4.01    0.37
   8   3 -12   12.61    0.53
  -8   3  12   13.21    0.63
  -8  -3  12   12.38    0.63
   8  -3 -12   13.49    0.53
   8   3 -12   12.86    0.53
   8  -3 -11   59.81    1.26
   8   3 -11   58.58    1.27
   8   3 -11   56.50    2.16
  -8   3  11   56.72    2.58
  -8  -3  11   57.48    1.45
  -8   3  11   57.31    1.44
   8   3 -11   57.87    1.29
  -8   3  10    0.45    0.35
   8   3 -10    0.77    0.32
   8   3 -10    0.64    0.17
   8  -3 -10    0.52    0.16
   8   3 -10    0.65    0.19
  -8  -3  10    0.55    0.19
  -8   3  10    0.87    0.20
  -8  -3   9   26.82    1.66
  -8   3   9   23.88    1.56
   8   3  -9   28.49    0.74
   8   3  -9   27.12    1.44
   8   3  -9   27.19    0.78
   8   3  -9   27.53    0.84
  -8  -3   9   27.49    0.90
  -8   3   9   28.85    0.91
   8   3  -8  309.22    4.46
   8  -3  -8  324.60    6.03
   8   3  -8  305.71    5.97
   8   3  -8  298.29    4.38
  -8  -3   8  302.29    4.65
  -8   3   8  313.09    4.66
  -8  -3   8  280.70    6.25
  -8   3   8  283.48    6.23
   8   3  -7    1.86    0.22
   8  -3  -7    1.62    0.40
   8   3  -7    1.43    0.39
  -8  -3   7    1.91    0.46
  -8   3   7    2.00    0.49
   8   3  -7    2.26    0.22
  -8   3   6   72.79    1.49
  -8  -3   6   73.09    2.57
  -8   3   6   67.37    2.44
   8  -3  -6   72.52    2.36
   8   3  -6   65.96    2.30
   8   3  -6   71.95    1.54
   8  -3  -5   12.09    0.94
   8   3  -5   10.89    0.91
  -8  -3   5   12.62    1.00
  -8   3   5   12.45    0.99
  -8   3   5   12.37    0.52
   8   3  -5   12.26    1.04
   8   3  -5   11.83    0.54
  -8   3   4   58.03    1.30
  -8  -3   4   58.74    2.14
  -8   3   4   53.46    2.04
   8   3  -4   57.81    2.35
   8  -3  -4   59.59    2.15
   8   3  -4   59.49    2.20
  -8   3   3    4.94    0.60
  -8   3   3    5.07    0.36
  -8  -3   3    4.68    0.60
  -8   3   3    5.35    0.36
   8   3  -3    5.38    0.75
   8   3  -3    4.79    0.35
   8  -3  -3    4.72    0.62
   8   3  -3    4.96    0.65
   8   3  -2    2.44    0.44
   8  -3  -2    2.22    0.44
  -8   3   2    2.80    0.30
  -8   3   2    2.59    0.27
   8   3  -2    2.42    0.27
   8   3  -2    2.35    0.53
  -8   3   1   21.62    0.74
   8   3  -1   22.80    1.55
  -8   3   1   22.20    0.78
  -8   3   1   24.18    0.85
   8   3  -1   41.86    1.83
   8  -3  -1   42.85    1.76
   8   3  -1   21.45    0.76
   8   3  -1   24.17    1.28
   8  -3  -1   22.01    1.25
   8   3   0    4.82    0.77
  -8   3   0    4.82    0.34
   8  -3   0    4.49    0.63
   8   3   0    3.76    0.62
  -8   3   0    4.09    0.33
  -8   3   0    4.47    0.38
   8   3   0    3.53    0.31
   8   3   0    3.84    0.55
   8  -3   0    3.95    0.56
   8   3   1    2.52    0.45
   8  -3   1    1.93    0.42
   8  -3   1    2.54    0.50
   8   3   1    2.73    0.55
  -8   3  -1    2.99    0.33
  -8   3  -1    2.81    0.26
   8   3   1    2.45    0.27
  -8  -3  -1    2.49    0.27
   8   3   1    2.61    0.63
  -8   3  -1    2.40    0.26
   8   3   2   12.97    1.27
  -8  -3  -2   11.17    0.54
  -8   3  -2   11.37    0.54
   8  -3   2   12.40    1.04
   8   3   2   11.40    1.09
  -8   3  -2   13.20    0.66
  -8   3  -2   12.92    0.52
   8   3   2   12.74    0.54
   8   3   2   11.16    0.88
   8  -3   2   11.29    0.90
   8   3   3    0.03    0.22
   8  -3   3    0.07    0.23
  -8   3  -3    0.01    0.14
   8  -3   3    0.10    0.24
   8   3   3    0.06    0.31
   8   3   3    0.18    0.14
   8   3   3   -0.20    0.35
  -8   3  -3   -0.04    0.14
  -8   3  -3   -0.03    0.18
  -8   3  -3    0.08    0.18
  -8   3  -4    4.63    0.42
  -8   3  -4    5.11    0.46
   8   3   4    4.14    0.55
   8   3   4    4.65    0.77
  -8  -3  -4    4.51    0.39
   8   3   4    3.78    0.76
  -8   3  -4    3.64    0.33
   8   3   4    4.09    0.31
  -8   3  -5   15.39    0.74
  -8   3  -5   18.59    0.85
   8   3   5   16.76    1.06
   8   3   5   13.49    1.25
  -8  -3  -5   16.24    0.73
   8   3   5   15.15    1.44
  -8   3  -5   14.30    0.63
  -8   3  -6   53.42    1.46
  -8   3  -6   53.21    1.53
   8   3   6   55.87    1.99
  -8  -3  -6   55.45    1.48
  -8   3  -6   51.27    1.30
  -8   3  -7   17.50    0.78
  -8   3  -7   18.10    0.85
   8   3   7   17.54    0.58
   8  -3   7   17.16    0.59
  -8  -3  -7   17.35    0.79
  -8   3  -8    0.47    0.23
  -8   3  -8    0.72    0.22
   8  -3   8    0.37    0.14
   8   3   8    0.42    0.14
  -8  -3  -8    0.75    0.23
  -8   3  -9    3.35    0.34
  -8   3  -9    2.72    0.35
  -8  -3  -9    2.34    0.31
   8   3   9    2.67    0.24
   8  -3   9    2.27    0.23
  -8   3 -10    8.80    0.49
  -8   3 -10    9.16    0.56
   8   3  10    9.01    0.39
   8  -3  10    8.14    0.38
  -8  -3 -10    8.96    0.52
   8  -3  11    0.10    0.10
   8   3  11    0.19    0.13
  -8   3 -11    0.31    0.19
  -8   3 -11    0.07    0.13
   8   3  12    1.03    0.16
  -8   3 -12    0.75    0.19
  -8   3 -12    0.87    0.16
  -8   3 -13    0.05    0.12
  -8  -3 -13   -0.02    0.12
  -8   3 -14   -0.06    0.09
  -8  -3 -14   -0.03    0.09
   8   4 -18    4.17    0.21
  -8   4  18    3.84    0.19
  -8   4  17    2.47    0.19
  -8   4  16    1.07    0.17
  -8   4  15    0.16    0.13
   8   4 -15    0.16    0.13
   8   4 -15    0.09    0.12
  -8   4  14   25.89    0.71
   8   4 -14   24.68    0.68
   8   4 -13    3.01    0.26
   8   4 -13    2.82    0.28
   8   4 -12    0.59    0.17
   8   4 -12    0.31    0.15
   8   4 -11    5.14    0.36
   8   4 -11    5.11    0.37
  -8   4  10    9.45    0.43
   8   4 -10    9.93    0.43
   8   4 -10   10.12    0.50
   8   4 -10    8.84    0.47
  -8   4   9   16.35    0.60
   8   4  -9   15.71    0.56
   8   4  -9   16.46    0.66
   8   4  -9   15.76    0.63
  -8   4   8   18.17    0.65
   8   4  -8   17.33    0.61
   8   4  -8   17.75    0.70
   8   4  -8   17.61    0.66
  -8   4   7  173.75    2.90
   8   4  -7  175.16    2.87
   8   4  -7  182.02    3.03
   8   4  -6   67.59    1.47
  -8   4   6   74.25    1.58
  -8   4   5    1.47    0.26
  -8   4   4  190.70    3.14
   8   4  -4  184.34    4.87
   8   4  -3    2.40    0.55
   8   4  -3    2.21    0.29
  -8   4   3    2.43    0.29
  -8   4   3    3.43    0.33
   8   4  -2   47.18    1.22
  -8   4   2   53.48    1.22
   8   4  -2   50.68    2.43
  -8   4   2   49.80    1.26
   8   4  -1    1.67    0.55
   8   4  -1    2.11    0.26
  -8   4   1    2.68    0.28
  -8   4   1    2.58    0.31
  -8   4   1    2.37    0.29
   8   4   0    0.59    0.40
   8   4   0    0.74    0.18
  -8   4   0    0.52    0.17
  -8   4   0    0.36    0.18
  -8   4   0    0.35    0.19
   8   4   1    2.60    0.64
   8   4   1    2.67    0.27
  -8   4  -1    3.45    0.29
  -8   4  -1    2.73    0.33
  -8   4  -1    2.76    0.33
   8   4   2    1.21    0.45
   8   4   2    0.76    0.17
  -8   4  -2    1.62    0.23
  -8   4  -2    1.11    0.26
   8   4   3    1.81    0.22
  -8  -4  -3    1.87    0.25
  -8   4  -4   14.65    0.75
  -8   4  -5    0.13    0.22
  -8   4  -6   48.79    1.42
  -8   4  -7   36.06    1.18
  -8  -4  -7   39.03    1.15
  -8   4  -8    3.55    0.37
  -8   4  -8    2.86    0.36
  -8   4  -9    0.40    0.21
  -8   4  -9    0.10    0.18
  -8   4 -10    9.90    0.51
  -8   4 -10   10.38    0.56
   8   4  10    9.97    0.43
   8   4  11    9.39    0.39
  -8   4 -11    9.54    0.49
  -8  -4 -11    9.62    0.45
   8   4  12    0.90    0.13
  -8   4 -12    0.82    0.17
  -8  -4 -12    0.85    0.15
  -8   4 -13    0.69    0.13
  -8   4 -13    0.66    0.10
  -8  -4 -13    0.62    0.12
   8   5 -17    1.08    0.14
  -8   5  17    1.18    0.12
  -8   5  16    1.00    0.13
  -8   5  15    0.66    0.13
   8   5 -14    0.01    0.12
   8   5 -13    0.38    0.16
   8   5 -13    0.49    0.15
  -8   5  12    5.51    0.33
   8   5 -12    5.64    0.35
  -8   5  11   21.35    0.61
  -8   5  11   21.92    0.68
  -8   5  10    1.30    0.19
   8   5 -10    1.14    0.23
  -8   5   9    3.59    0.29
   8   5  -9    3.54    0.28
  -8   5   8   46.76    1.13
   8   5  -8   48.76    1.12
  -8   5   8   47.74    1.13
   8   5  -8   50.47    1.24
   8   5  -8   45.06    1.14
   8   5  -7   96.99    1.82
  -8   5   7   94.93    1.84
   8   5  -7   93.06    1.83
  -8   5   7   93.47    1.81
  -8   5   6   42.84    1.09
   8   5  -6   43.28    1.11
  -8   5   6   42.42    1.11
   8   5  -6   41.48    1.08
   8   5  -6   44.47    1.18
   8   5  -5    1.16    0.26
  -8   5   5    1.57    0.24
  -8   5   5    0.96    0.23
   8   5  -5    1.49    0.26
  -8   5   5    1.56    0.24
   8   5  -5    1.98    0.25
   8   5  -4   43.63    1.19
  -8   5   4   49.26    1.16
  -8   5   4   47.43    1.19
   8   5  -4   45.88    1.14
   8   5  -3    6.74    0.44
  -8   5   3    7.10    0.44
   8   5  -3    7.03    0.41
  -8   5   3    7.49    0.42
   8   5  -2   -0.14    0.19
  -8   5   2    0.19    0.17
   8   5  -2    0.11    0.15
  -8   5   2    0.08    0.15
  -8   5   1    2.11    0.25
   8   5  -1    2.06    0.26
   8   5  -1    1.94    0.24
  -8   5   0    7.07    0.41
   8   5   0    7.74    0.43
  -8   5  -1    1.16    0.25
   8   5   1    0.60    0.17
  -8   5  -2   64.53    1.64
  -8   5  -2   62.95    1.59
  -8   5  -3   10.46    0.61
  -8   5  -3   10.60    0.63
  -8   5  -4    6.19    0.47
  -8   5  -4    6.85    0.51
  -8   5  -5    0.93    0.26
  -8  -5  -6    6.81    0.41
  -8   5  -6    7.90    0.53
  -8  -5  -7    0.61    0.17
  -8   5  -7    0.52    0.22
  -8  -5  -8    1.42    0.21
  -8   5  -8    1.58    0.27
  -8  -5  -9    0.77    0.17
  -8   5  -9    0.86    0.21
  -8   5 -10   -0.06    0.13
  -8   5 -10   -0.04    0.14
  -8  -5 -10    0.01    0.11
   8   5  10   -0.01    0.10
  -8   5 -11    0.84    0.16
  -8   5 -11    0.75    0.14
  -8  -5 -11    0.70    0.12
  -8   5 -12    0.43    0.10
  -8   5 -12    0.38    0.09
   8   6 -15    0.68    0.13
  -8   6  14    3.19    0.20
  -8   6  13    0.05    0.11
  -8   6  12    3.27    0.24
   8   6 -12    3.24    0.26
   8   6 -12    2.62    0.23
  -8   6  11    1.88    0.20
  -8   6  11    1.68    0.17
   8   6 -11    1.90    0.22
   8   6 -11    1.50    0.20
  -8   6  10    5.65    0.32
  -8   6  10    4.95    0.28
   8   6 -10    5.81    0.35
  -8   6   9    0.53    0.15
   8   6  -9    0.50    0.16
  -8   6   9    0.75    0.17
  -8   6   8    4.71    0.31
   8   6  -8    4.48    0.32
  -8   6   8    4.84    0.31
   8   6  -8    5.08    0.32
  -8   6   7   22.64    0.71
   8   6  -7   22.83    0.77
   8   6  -7   20.94    0.71
   8   6  -6    6.59    0.40
  -8   6   6    5.74    0.38
   8   6  -6    6.18    0.41
   8   6  -6    5.18    0.36
   8   6  -5   14.51    0.60
  -8   6   5   14.10    0.59
   8   6  -5   16.02    0.63
   8   6  -5   13.78    0.56
   8   6  -4   25.72    0.83
   8   6  -4   24.18    0.77
   8   6  -4   24.83    0.79
  -8   6   4   25.41    0.82
   8   6  -3   -0.14    0.21
  -8   6   3    0.10    0.16
   8   6  -3    0.01    0.14
   8   6  -3    0.03    0.15
  -8   6   2    8.30    0.46
   8   6  -2    7.99    0.42
   8   6  -2    7.58    0.41
   8   6  -1    0.95    0.18
  -8   6   1    0.71    0.19
   8   6  -1    0.37    0.17
  -8   6   1    0.58    0.22
  -8   6   0    0.15    0.19
  -8   6   0    0.01    0.17
  -8   6  -1    1.02    0.23
  -8   6  -1    1.31    0.25
  -8   6  -2    0.56    0.20
  -8   6  -2    0.86    0.22
  -8   6  -3    5.96    0.40
  -8   6  -4   21.74    0.71
   8   6   5   15.12    0.51
   8   6   6   12.63    0.45
  -8   6  -6   13.40    0.59
  -8   6  -7    0.61    0.17
  -8   6  -7    0.60    0.18
   8   6   7    0.45    0.12
  -8   6  -8    4.33    0.30
   8   6   8    3.93    0.23
  -8   6  -9    0.14    0.12
  -8   6 -10    4.75    0.23
  -8   7  10    0.85    0.12
   8   7  -9   -0.01    0.10
   8   7  -9    0.10    0.13
  -8   7   9    0.02    0.10
   8   7  -8    0.76    0.15
  -8   7   8    0.68    0.14
   8   7  -8    0.66    0.16
   8   7  -7   10.54    0.43
   8   7  -7    9.97    0.41
  -8   7   7   11.34    0.42
   8   7  -6    0.63    0.15
   8   7  -6    0.81    0.17
  -8   7   6    0.78    0.16
   8   7  -6    0.51    0.16
  -8   7   5    8.00    0.38
   8   7  -5    8.09    0.38
   8   7  -5    7.86    0.37
   8   7  -5    8.31    0.40
   8   7  -4    0.81    0.16
   8   7  -3    1.84    0.21
  -8   7   2    1.85    0.23
  -8   7   1    0.66    0.16
   8   7  -1    0.70    0.19
  -8   7   1    0.73    0.18
  -8   7   0    1.47    0.20
   8   7   0    1.35    0.21
  -8   7   0    1.40    0.20
  -8   7  -1    0.79    0.17
  -8   7  -1    0.73    0.17
   8   7   1    0.55    0.16
  -8   7  -2   32.48    0.85
   8   7   2   29.53    0.81
   8   7   3   14.07    0.50
  -8   7  -3   16.54    0.57
  -8   7  -4    0.12    0.12
   8   7   4   -0.01    0.10
  -8   7  -5    0.19    0.12
   8   7   5    0.18    0.10
  -8   7  -6    0.02    0.10
  -8   7  -7    2.26    0.17
  -8   8   7    3.64    0.18
  -8   8   6    4.34    0.21
  -8   8   4    4.93    0.24
  -8   8   3    0.60    0.12
  -8   8   2    0.21    0.10
   8   8  -2    0.39    0.10
   8   8  -1    0.15    0.08
   8   8   0    0.10    0.08
   9   0 -20    2.65    0.19
   9   0 -19   -0.11    0.12
  -9   0  19    0.02    0.12
   9   0 -18    3.91    0.29
  -9   0  18    3.12    0.30
   9   0 -17    0.14    0.17
  -9   0  17    0.15    0.17
   9   0 -16   88.57    1.73
  -9   0  16   84.18    1.95
   9   0 -15    0.04    0.18
  -9   0  15   -0.02    0.21
  -9   0  14   38.98    1.26
   9   0 -14   40.22    1.06
  -9   0  13   -0.02    0.21
   9   0 -13   -0.23    0.19
   9   0 -12   -0.07    0.19
  -9   0  12    0.29    0.39
   9   0 -12   -0.14    0.31
  -9   0  12   -0.11    0.22
   9   0 -11   -0.02    0.17
   9   0 -11    0.14    0.30
  -9   0  11    0.19    0.23
  -9   0  11    0.07    0.37
   9   0 -10  256.46    5.63
   9   0 -10  252.21    3.87
  -9   0  10  242.64    4.14
   9   0  -9   -0.09    0.34
  -9   0   9    0.17    0.20
   9   0  -9    0.16    0.17
  -9   0   9    0.25    0.37
   9   0  -8   65.07    2.48
  -9   0   8   64.09    2.77
  -9   0   8   66.83    1.60
   9   0  -7   -0.18    0.31
  -9   0   7    0.31    0.17
   9   0  -7    0.08    0.14
   9   0  -6  232.52    5.25
  -9   0   6  230.30    3.73
   9   0  -6  225.95    3.52
   9   0  -5   -0.01    0.13
  -9   0   5    0.05    0.29
  -9   0   5    0.50    0.16
  -9   0   4   32.63    1.75
   9   0  -4   29.12    1.64
  -9   0   4   30.37    0.89
   9   0  -3   -0.03    0.15
  -9   0   3   -0.04    0.13
   9   0  -2   17.89    0.68
   9   0  -2   17.55    1.29
  -9   0   2   20.19    0.72
  -9   0   2   19.85    1.31
   9   0  -1   -0.07    0.15
   9   0  -1    0.05    0.32
  -9   0   1    0.31    0.15
  -9   0   1    0.02    0.12
  -9   0   1    0.09    0.22
  -9   0   0   79.95    1.77
  -9   0   0   83.63    1.56
   9   0   1    0.16    0.29
   9   0   1    0.31    0.34
  -9   0  -1    0.49    0.18
  -9   0  -1    0.27    0.13
  -9   0  -2   15.19    0.70
  -9   0  -2   15.58    0.52
   9   0   3   -0.17    0.43
   9   0   3   -0.05    0.49
  -9   0  -3    0.12    0.12
   9   0   4   39.85    2.15
   9   0   4   58.31    2.46
   9   0   5    0.98    0.53
   9   0   5   -0.17    0.39
  -9   0  -5    0.31    0.29
   9   0   6  134.87    3.79
  -9   0  -6  113.45    2.37
  -9   0  -7    0.21    0.21
  -9   0  -8  109.80    2.32
   9   0   9    0.05    0.17
   9   0   9    0.14    0.14
  -9   0  -9    0.08    0.17
  -9   0 -10    6.59    0.45
   9   0  10    7.94    0.44
  -9   0 -11   -0.13    0.15
   9   0  11    0.14    0.15
  -9   0 -12    0.15    0.12
   9   0  12    0.03    0.13
   9   0  13   -0.03    0.11
   9  -1 -20    1.15    0.13
   9   1 -20    0.97    0.13
  -9  -1  19    0.05    0.12
  -9   1  19    0.16    0.12
   9  -1 -19    0.27    0.13
   9   1 -19    0.07    0.12
   9  -1 -18   21.09    0.63
   9   1 -18   21.11    0.64
  -9  -1  18   19.71    0.72
  -9   1  18   18.94    0.69
  -9  -1  17    0.49    0.19
  -9   1  17    0.62    0.20
   9  -1 -17    0.47    0.19
   9   1 -17    0.52    0.18
  -9  -1  16    1.39    0.27
  -9   1  16    1.21    0.27
   9   1 -16    1.16    0.22
   9  -1 -16    1.72    0.25
  -9  -1  15    1.06    0.26
  -9   1  15    0.57    0.22
   9  -1 -15    0.55    0.20
   9   1 -15    0.60    0.20
  -9  -1  14   32.06    1.13
  -9   1  14   30.93    1.10
   9   1 -14   33.54    0.95
  -9  -1  13    1.89    0.32
  -9   1  13    1.78    0.31
   9  -1 -13    1.91    0.26
   9   1 -13    1.62    0.25
  -9  -1  12   11.49    0.66
  -9   1  12   11.82    0.66
   9  -1 -12   13.26    0.57
   9   1 -12   11.89    0.55
   9   1 -11    0.28    0.17
   9  -1 -11    0.18    0.18
   9  -1 -11    0.28    0.30
   9   1 -11    0.42    0.31
  -9   1  11    0.62    0.40
  -9  -1  11    0.69    0.41
  -9  -1  11    0.59    0.23
  -9   1  11    0.17    0.21
   9  -1 -10   41.44    1.06
   9   1 -10   39.75    1.05
   9  -1 -10   39.70    1.92
   9   1 -10   39.81    1.92
  -9  -1  10   40.00    2.27
  -9   1  10   39.41    2.24
  -9  -1  10   40.12    1.23
  -9   1  10   40.96    1.24
   9   1  -9   18.99    0.68
   9  -1  -9   19.47    0.68
   9  -1  -9   19.81    1.34
   9   1  -9   19.14    1.31
  -9  -1   9   19.69    0.81
  -9   1   9   19.31    0.80
  -9  -1   9   19.96    1.56
  -9   1   9   18.65    1.50
   9   1  -9   18.68    0.64
   9  -1  -8   83.95    2.82
   9   1  -8   86.80    2.87
  -9  -1   8   83.64    1.84
  -9   1   8   79.60    1.81
  -9  -1   8   80.27    3.11
  -9   1   8   77.23    3.06
   9   1  -8   81.14    1.61
   9  -1  -7   24.46    1.48
   9   1  -7   25.76    1.52
  -9  -1   7   24.95    0.88
  -9   1   7   24.61    0.87
  -9  -1   7   25.13    1.62
  -9   1   7   22.98    1.55
   9   1  -7   25.62    0.79
   9  -1  -6    3.51    0.60
   9   1  -6    3.46    0.61
   9   1  -6    4.76    0.35
   9  -1  -6    3.87    0.29
  -9   1   6    4.62    0.70
  -9  -1   6    3.33    0.64
   9  -1  -5   76.91    2.70
   9   1  -5   79.74    2.77
   9   1  -5   75.44    1.58
  -9  -1   5   75.94    2.84
  -9   1   5   74.41    2.80
  -9   1   5   74.33    1.60
  -9  -1   5   76.32    1.56
   9   1  -4   55.39    2.01
   9  -1  -4   59.93    2.39
   9   1  -4   60.61    2.43
   9  -1  -4   57.01    1.29
   9   1  -4   55.61    1.31
  -9  -1   4   59.00    2.40
  -9   1   4   57.24    2.36
  -9   1   4   58.58    1.34
   9  -1  -3    2.29    0.49
   9   1  -3    2.66    0.53
   9   1  -3    2.05    0.25
   9  -1  -3    1.69    0.23
  -9  -1   3    2.67    0.51
  -9   1   3    2.51    0.50
   9   1  -3    1.67    0.39
  -9   1   3    1.92    0.24
  -9  -1   3    1.88    0.23
   9  -1  -2    0.72    0.33
   9   1  -2    0.76    0.31
   9   1  -2    0.48    0.18
   9   1  -2    1.11    0.34
  -9   1   2    0.58    0.16
  -9  -1   2    0.64    0.17
  -9  -1   2    1.15    0.34
  -9   1   2    0.79    0.29
  -9   1   1   19.38    0.73
  -9   1   1   18.80    0.65
   9  -1  -1   17.38    1.28
   9   1  -1   16.16    1.28
   9   1  -1   17.09    1.16
  -9  -1   1   17.84    0.70
   9  -1  -1   20.58    1.42
   9   1   0   26.35    1.48
  -9  -1   0   29.35    0.95
  -9   1   0   30.48    0.95
   9  -1   0   29.34    1.70
   9   1   0   28.70    1.74
   9   1   0   28.47    0.90
  -9   1   0   30.64    0.83
   9   1   0   34.53    1.83
   9  -1   0   37.65    1.91
   9   1   1    2.11    0.53
   9  -1   1    2.57    0.55
  -9   1  -1    2.05    0.27
   9  -1   1    1.64    0.46
   9   1   1    1.71    0.49
   9   1   1    1.71    0.25
  -9  -1  -1    1.83    0.26
   9   1   1    1.49    0.41
  -9   1  -1    1.74    0.26
  -9   1  -1    1.75    0.21
  -9   1  -2    0.82    0.21
  -9   1  -2    0.83    0.17
   9  -1   2    0.43    0.32
   9   1   2    0.70    0.40
   9   1   2    0.76    0.20
   9   1   2    0.61    0.39
   9  -1   2    0.76    0.41
   9   1   2    0.24    0.24
  -9   1  -2    1.19    0.25
  -9  -1  -2    0.95    0.22
  -9   1  -3   -0.09    0.24
  -9   1  -3    0.29    0.14
   9   1   3    1.23    0.41
  -9   1  -3    0.31    0.19
  -9  -1  -3    0.21    0.18
   9  -1   3   -0.16    0.34
   9   1   3    0.18    0.33
   9   1   3    0.15    0.16
   9   1   3    0.10    0.36
   9  -1   3    0.20    0.39
   9   1   4  209.19    4.98
   9  -1   4  216.07    5.05
   9  -1   4  140.65    4.44
   9   1   4  154.00    4.75
  -9   1  -4  191.92    3.32
   9   1   4  152.76    4.45
  -9  -1  -4  184.92    3.32
  -9   1  -4  186.14    3.36
   9   1   4  198.24    3.13
   9   1   5    5.82    0.85
   9  -1   5    7.60    0.93
   9  -1   5    5.01    0.82
   9   1   5    5.57    0.90
   9   1   5    4.78    0.79
  -9  -1  -5    6.97    0.53
  -9   1  -5    7.01    0.53
   9   1   5    7.77    0.46
  -9   1  -5    6.61    0.50
  -9   1  -6  255.14    4.35
   9   1   6  299.40    6.12
   9  -1   6  296.06    6.12
   9   1   6  270.67    4.06
  -9   1  -6  260.88    4.41
  -9  -1  -6  247.93    4.35
  -9   1  -7    8.03    0.53
   9   1   7    8.03    0.42
  -9   1  -7    8.63    0.55
   9   1   8    5.32    0.38
   9  -1   8    5.64    0.39
  -9   1  -8    4.26    0.39
   9   1   8    4.43    0.30
  -9   1  -8    5.53    0.43
   9  -1   9    0.61    0.18
  -9   1  -9    0.70    0.20
  -9   1  -9    0.93    0.22
   9   1   9    1.05    0.21
  -9   1 -10    0.11    0.14
  -9  -1 -10   -0.06    0.18
  -9   1 -10    0.14    0.15
   9   1  10    0.23    0.15
   9  -1  10    0.21    0.15
  -9  -1 -11    0.13    0.15
  -9   1 -11    0.27    0.14
   9   1  11    0.54    0.16
   9  -1  11    0.60    0.17
  -9  -1 -12    0.13    0.13
  -9   1 -12    0.36    0.13
   9   1  12    0.27    0.13
   9  -1  12    0.31    0.14
   9   1  13    0.66    0.14
   9  -1  13    0.68    0.14
  -9  -1 -13    0.61    0.14
   9  -2 -19    0.02    0.09
  -9  -2  18    2.21    0.23
  -9   2  18    1.90    0.22
  -9   2  18    2.14    0.17
   9  -2 -18    2.40    0.21
   9   2 -18    2.55    0.22
  -9  -2  17   15.96    0.64
  -9   2  17   15.55    0.62
   9  -2 -17   17.05    0.57
   9   2 -17   15.65    0.55
  -9  -2  16   21.94    0.82
  -9   2  16   20.84    0.78
   9  -2 -16   23.55    0.71
   9   2 -16   21.95    0.70
  -9  -2  15    0.16    0.19
  -9   2  15    0.15    0.17
   9  -2 -15    0.04    0.16
   9   2 -15   -0.08    0.16
  -9   2  14    5.34    0.43
  -9  -2  14    5.80    0.45
   9  -2 -14    5.85    0.37
   9   2 -14    5.71    0.37
  -9   2  13    8.14    0.53
  -9  -2  13    8.56    0.54
   9  -2 -13    8.35    0.45
   9   2 -13    8.12    0.44
   9   2 -12    3.38    0.28
  -9  -2  12    3.33    0.36
  -9   2  12    5.88    0.46
   9  -2 -12    3.42    0.31
   9   2 -12    5.16    0.35
  -9  -2  11   25.27    1.80
  -9   2  11   23.26    1.73
   9  -2 -11   24.97    0.79
   9   2 -11   25.67    0.80
   9   2 -11   25.87    0.77
  -9  -2  11   26.05    0.95
  -9   2  11   26.13    0.95
   9  -2 -10   85.09    2.83
   9   2 -10   85.22    2.85
   9  -2 -10   83.83    1.66
   9   2 -10   84.87    1.67
  -9  -2  10   83.52    1.88
  -9   2  10   76.80    1.82
  -9  -2  10   80.00    3.21
  -9   2  10   78.00    3.16
   9  -2  -9   41.28    1.90
   9   2  -9   39.40    1.87
   9  -2  -9   40.60    1.03
   9   2  -9   39.03    1.02
  -9   2   9   38.09    1.14
  -9  -2   9   38.33    1.15
  -9  -2   9   38.40    2.11
  -9   2   9   37.15    2.07
  -9  -2   8   15.99    1.30
  -9   2   8   13.93    1.22
   9  -2  -8   15.44    1.15
   9   2  -8   15.81    1.18
   9   2  -8   15.06    0.59
  -9  -2   8   16.00    0.70
  -9   2   8   15.88    0.69
   9   2  -8   15.59    0.62
   9  -2  -7   67.41    2.46
   9   2  -7   64.30    2.44
   9   2  -7   66.80    1.46
  -9  -2   7   66.22    2.66
  -9   2   7   63.04    2.58
   9  -2  -6  300.05    6.15
   9   2  -6  299.54    6.20
  -9  -2   6  284.20    6.33
  -9   2   6  281.88    6.30
   9   2  -6  291.61    4.45
   9  -2  -5    7.22    0.82
   9   2  -5    5.53    0.76
   9   2  -5    6.77    0.77
  -9   2   5    6.80    0.39
  -9  -2   5    5.71    0.76
  -9   2   5    5.93    0.77
   9   2  -5    6.55    0.42
   9  -2  -4  191.74    4.66
   9   2  -4  192.02    4.75
   9   2  -4  184.36    4.49
  -9   2   4  188.04    3.04
  -9  -2   4  195.62    4.71
  -9   2   4  187.14    4.58
   9   2  -4  190.51    3.17
  -9   2   3  116.11    2.21
  -9  -2   3  120.24    2.16
   9  -2  -3  119.68    3.53
   9   2  -3  117.88    3.60
   9   2  -3  120.98    3.48
  -9   2   3  119.27    2.13
   9   2  -3  114.37    2.21
  -9  -2   3  125.46    3.51
  -9   2   3  117.83    3.39
   9   2  -2   10.33    0.98
  -9   2   2   10.58    0.49
  -9   2   2   10.77    0.51
  -9  -2   2   12.50    1.02
  -9   2   2   10.47    0.93
   9  -2  -2   10.29    0.94
   9   2  -2   11.16    1.01
  -9   2   2   10.63    0.53
  -9  -2   2   10.91    0.52
   9   2  -1   10.63    1.04
  -9   2   1   13.00    0.59
  -9  -2   1   13.99    0.61
   9  -2  -1   13.40    1.13
   9   2  -1   10.64    1.08
  -9   2   1   14.67    0.58
  -9   2   1   12.87    0.56
  -9   2   1   14.51    0.66
   9   2  -1   14.02    1.12
   9  -2  -1   13.57    1.11
   9   2  -1   12.62    0.58
  -9  -2   0   15.95    0.68
   9   2   0   13.65    1.18
  -9   2   0   15.07    0.66
   9  -2   0   14.16    1.18
   9   2   0   15.07    1.28
  -9   2   0   14.89    0.58
  -9   2   0   14.65    0.61
  -9   2   0   15.11    0.69
   9   2   0   14.80    1.15
   9  -2   0   15.44    1.17
   9   2   0   14.96    0.64
   9   2   1   10.46    1.09
  -9  -2  -1   10.11    0.55
  -9   2  -1   10.21    0.54
   9  -2   1    9.26    0.96
   9   2   1   10.10    1.08
  -9   2  -1   11.37    0.49
  -9   2  -1   10.30    0.52
  -9   2  -1   10.58    0.58
   9   2   1   10.43    0.99
   9  -2   1   10.48    0.98
   9   2   1   10.53    0.52
   9   2   2   12.19    1.17
  -9  -2  -2   14.87    0.69
  -9   2  -2   14.54    0.67
   9  -2   2   12.53    1.16
   9   2   2   13.37    1.27
  -9   2  -2   15.78    0.58
  -9   2  -2   15.25    0.64
  -9   2  -2   15.35    0.73
   9   2   2   16.18    1.19
   9  -2   2   16.09    1.22
   9   2   2   14.60    0.61
   9   2   3   19.26    1.50
  -9  -2  -3   22.41    0.86
  -9   2  -3   21.60    0.85
   9  -2   3   19.07    1.42
   9   2   3   18.03    1.50
  -9   2  -3   23.25    0.72
   9   2   3   24.32    1.47
   9  -2   3   23.54    1.46
   9   2   3   23.03    0.76
  -9   2  -3   21.42    0.78
  -9   2  -3   22.64    0.91
  -9   2  -4    9.68    0.62
   9   2   4    9.57    0.93
   9  -2   4   10.80    0.99
   9  -2   4    6.70    0.89
   9   2   4    7.02    0.98
   9   2   4    7.81    0.99
  -9  -2  -4    9.39    0.57
  -9   2  -4    8.97    0.56
   9   2   4   10.56    0.51
  -9   2  -5    6.09    0.51
   9   2   5    6.65    0.78
   9  -2   5    6.25    0.77
   9  -2   5    4.70    0.72
   9   2   5    6.56    0.96
   9   2   5    6.61    0.40
   9   2   5    5.12    0.82
  -9  -2  -5    5.64    0.45
  -9   2  -5    5.47    0.45
  -9   2  -6   38.49    1.25
   9   2   6   39.20    0.96
  -9  -2  -6   36.58    1.18
  -9   2  -6   40.39    1.20
  -9  -2  -7   14.92    0.72
  -9   2  -7   15.89    0.71
  -9   2  -7   15.34    0.76
   9   2   8   13.52    0.54
   9  -2   8   12.91    0.54
  -9  -2  -8   11.22    0.61
  -9   2  -8   11.96    0.58
  -9   2  -8   12.71    0.66
  -9   2  -9    0.89    0.22
  -9  -2  -9    1.07    0.23
   9   2   9    1.03    0.19
   9  -2   9    1.00    0.19
  -9   2 -10    0.04    0.16
   9   2  10    0.04    0.12
   9  -2  10    0.16    0.13
  -9  -2 -10    0.08    0.16
   9   2  11    0.07    0.11
   9  -2  11    0.08    0.12
   9   2  11    0.13    0.11
  -9   2 -11   -0.01    0.13
   9   2  12    0.62    0.13
   9  -2  12    0.66    0.13
  -9   2 -12    0.51    0.15
  -9   2 -13    3.51    0.22
  -9  -2 -13    3.62    0.25
  -9  -2 -14   14.58    0.42
  -9   3  18    2.23    0.16
  -9   3  17    0.22    0.12
   9  -3 -17    0.32    0.12
   9  -3 -16    0.79    0.17
  -9  -3  16    0.76    0.17
  -9  -3  15    1.80    0.24
   9  -3 -15    1.55    0.20
  -9   3  14   33.53    0.99
  -9  -3  14   32.43    1.00
   9  -3 -14   35.27    0.88
   9   3 -14   33.49    0.88
   9   3 -14   35.86    0.83
  -9   3  13    2.28    0.28
  -9  -3  13    2.50    0.29
   9  -3 -13    2.99    0.26
   9   3 -13    3.01    0.27
   9   3 -13    2.57    0.24
  -9  -3  12    3.54    0.34
  -9   3  12    4.09    0.36
   9  -3 -12    3.98    0.30
   9   3 -12    3.98    0.30
   9   3 -12    4.17    0.31
  -9  -3  11    0.09    0.15
  -9   3  11    0.06    0.14
   9  -3 -11    0.15    0.14
   9   3 -11    0.23    0.14
   9   3 -11    0.02    0.16
   9  -3 -10   12.88    0.52
   9   3 -10   12.70    0.53
   9   3 -10   13.07    0.57
  -9  -3  10   13.28    0.62
   9  -3  -9   30.88    0.84
   9   3  -9   29.98    0.84
  -9   3   9   29.09    1.76
   9   3  -9   30.89    1.59
   9   3  -9   31.79    0.93
   9   3  -8   89.08    2.84
  -9   3   8   86.60    3.07
   9  -3  -8   90.83    1.70
   9   3  -8   89.24    1.71
   9   3  -7   91.95    1.72
   9   3  -7   96.10    2.97
  -9  -3   7   90.70    3.07
  -9   3   7   97.64    3.16
   9   3  -7   95.33    1.79
   9  -3  -7  100.40    1.80
   9   3  -6   73.69    1.50
  -9  -3   6   72.19    2.65
  -9   3   6   76.26    2.69
   9  -3  -6   82.16    2.65
   9   3  -6   76.76    2.62
   9   3  -6   80.78    1.69
   9  -3  -5  111.18    3.22
   9   3  -5  111.00    3.29
  -9  -3   5  106.64    3.23
  -9   3   5  107.48    3.22
  -9   3   5  114.59    2.08
   9   3  -5  110.76    3.45
   9   3  -5  108.81    2.14
  -9   3   4   22.23    0.75
  -9  -3   4   18.62    1.25
  -9   3   4   22.97    1.36
  -9   3   4   22.35    0.77
   9  -3  -4   21.54    1.35
   9   3  -4   20.65    1.36
   9   3  -4   21.81    1.46
   9  -3  -3   43.82    1.96
   9   3  -3   45.86    2.07
   9   3  -3   46.43    1.94
   9  -3  -3   41.21    1.83
  -9   3   3   46.90    1.17
   9   3  -3   43.78    1.18
   9   3  -3   44.98    2.18
   9   3  -2    0.70    0.29
   9  -3  -2    1.22    0.37
   9  -3  -2    0.91    0.34
   9   3  -2    1.15    0.40
  -9   3   2    0.74    0.19
   9   3  -2    0.77    0.21
   9   3  -2    0.83    0.40
  -9   3   1   34.20    1.02
   9   3  -1   32.92    1.94
   9  -3  -1   34.47    1.76
   9   3  -1   31.51    1.79
  -9   3   1   33.97    1.01
  -9   3   1   35.52    1.13
  -9   3   1   35.56    0.97
   9   3  -1   34.08    1.01
   9   3  -1   36.54    1.67
   9  -3  -1   33.52    1.62
   9   3   0    5.26    0.83
  -9   3   0    5.61    0.40
  -9  -3   0    6.25    0.41
   9  -3   0    4.47    0.66
   9   3   0    4.88    0.73
  -9   3   0    5.35    0.40
  -9   3   0    5.96    0.45
  -9   3   0    6.00    0.38
   9   3   0    5.57    0.39
   9   3   0    4.29    0.60
   9   3   1    0.87    0.33
   9   3   1    0.06    0.27
  -9   3  -1    0.14    0.19
  -9   3  -1    0.09    0.15
  -9   3  -1    0.05    0.16
   9   3   1   -0.04    0.16
  -9   3  -1    0.03    0.14
   9   3   1    0.06    0.31
  -9  -3  -1    0.03    0.13
   9   3   2    8.46    1.07
  -9  -3  -2   10.28    0.56
  -9   3  -2    9.00    0.51
   9   3   2    8.50    0.99
  -9   3  -2    9.20    0.54
  -9   3  -2    9.69    0.59
  -9   3  -2   10.10    0.48
   9   3   2    8.69    0.83
   9   3   2    9.86    0.49
   9   3   3    0.71    0.40
   9   3   3    0.83    0.18
   9   3   3    0.54    0.45
  -9   3  -3    0.83    0.20
  -9  -3  -3    1.13    0.24
  -9   3  -3    0.82    0.23
  -9   3  -3    1.06    0.27
   9   3   3    1.03    0.36
  -9   3  -4   27.89    1.05
   9   3   4   25.77    0.77
  -9  -3  -4   24.97    0.91
  -9   3  -4   25.06    0.89
  -9   3  -5    2.29    0.36
  -9  -3  -5    2.44    0.33
  -9   3  -5    2.36    0.29
   9   3   5    2.04    0.23
  -9   3  -6   38.87    1.26
   9  -3   6   37.70    0.92
  -9  -3  -6   37.90    1.15
  -9   3  -6   37.10    1.06
  -9   3  -7    0.29    0.21
   9  -3   7    0.11    0.12
  -9  -3  -7    0.03    0.19
   9   3   7    0.19    0.12
  -9   3  -8    2.24    0.32
   9   3   8    3.20    0.24
   9  -3   8    2.69    0.24
  -9  -3  -8    2.55    0.31
  -9   3  -9    0.05    0.17
   9  -3   9    0.27    0.12
  -9  -3  -9    0.08    0.15
   9  -3  10    1.23    0.15
  -9   3 -10    1.01    0.17
  -9   3 -10    1.56    0.24
  -9  -3 -10    1.48    0.23
   9   3  11    0.17    0.12
  -9   3 -11    0.08    0.10
  -9   3 -11   -0.05    0.14
  -9  -3 -11    0.05    0.13
  -9   3 -12    0.01    0.11
  -9  -3 -12    0.14    0.13
  -9   3 -13    0.61    0.11
  -9  -3 -13    0.73    0.13
  -9   4  18    1.54    0.11
  -9   4  17    3.43    0.19
  -9   4  16    2.04    0.18
  -9   4  15    0.76    0.15
   9   4 -15    0.79    0.14
   9   4 -14    0.41    0.14
   9   4 -13    1.75    0.20
   9   4 -12    2.41    0.26
   9   4 -11    1.74    0.25
  -9   4  10   -0.09    0.13
   9   4 -10   -0.01    0.16
   9   4  -9   32.45    0.95
   9   4  -9   29.24    0.78
  -9   4   9   31.30    0.85
   9   4  -8    0.29    0.21
  -9   4   8    0.16    0.17
   9   4  -8    0.45    0.16
   9   4  -7    0.08    0.16
   9   4  -7    0.43    0.23
  -9   4   7    0.03    0.20
  -9   4   6  140.08    2.49
   9   4  -6  129.10    2.33
  -9   4   5    0.36    0.22
  -9   4   5    0.42    0.20
  -9   4   4  143.63    2.61
   9   4  -4  147.88    4.34
  -9   4   4  154.93    2.66
  -9   4   3   13.55    0.61
   9   4  -3   12.91    1.23
  -9   4   3   14.70    0.62
   9   4  -3   12.97    0.61
  -9   4   2    6.49    0.44
   9   4  -2    7.26    0.96
  -9   4   2    6.22    0.40
   9   4  -2    5.54    0.40
   9   4  -1    1.73    0.53
  -9   4   1    1.52    0.26
  -9   4   1    1.54    0.23
   9   4  -1    1.34    0.23
  -9   4   0    2.18    0.30
  -9   4   0    2.55    0.28
   9   4   0    2.41    0.27
  -9   4  -1   15.91    0.72
  -9   4  -1   14.57    0.59
   9   4   1   15.17    0.60
  -9   4  -2   10.56    0.59
   9   4   2   10.89    0.49
  -9   4  -3   25.32    0.93
  -9  -4  -3   26.84    0.90
   9   4   3   24.70    0.73
  -9  -4  -4    9.44    0.53
  -9   4  -4    8.80    0.54
  -9   4  -4    8.89    0.60
  -9  -4  -5    5.18    0.41
  -9   4  -5    4.86    0.41
  -9   4  -5    5.01    0.46
  -9  -4  -6   15.94    0.68
  -9   4  -6   15.76    0.70
  -9   4  -6   17.19    0.79
  -9  -4  -7    3.34    0.32
  -9   4  -7    2.72    0.31
  -9   4  -7    3.12    0.37
  -9  -4  -8    2.08    0.25
  -9   4  -8    1.72    0.25
  -9   4  -8    2.07    0.29
  -9  -4  -9   14.66    0.59
  -9   4  -9   13.47    0.54
  -9   4  -9   14.65    0.64
   9   4  10   13.19    0.44
  -9   4 -10   11.94    0.45
  -9   4 -10   13.69    0.56
  -9  -4 -10   13.29    0.52
  -9   4 -11    1.56    0.15
  -9   4 -11    1.95    0.21
  -9  -4 -11    1.93    0.19
  -9   4 -12    0.59    0.12
  -9  -4 -12    0.53    0.10
  -9   5  16    0.12    0.08
  -9   5  15    5.09    0.25
   9   5 -14    1.97    0.19
  -9   5  13    0.94    0.17
   9   5 -13    0.70    0.16
  -9   5  12    3.50    0.26
   9   5 -12    4.04    0.29
   9   5 -11    1.12    0.21
  -9   5  11    1.58    0.21
  -9   5  11    0.95    0.15
   9   5 -10    0.85    0.20
  -9   5  10    0.65    0.15
   9   5  -9    3.10    0.30
  -9   5   9    2.54    0.24
   9   5  -9    3.22    0.25
   9   5  -8    5.03    0.32
   9   5  -8    4.70    0.37
  -9   5   8    4.30    0.32
  -9   5   8    4.19    0.31
   9   5  -7   30.07    0.85
  -9   5   7   29.57    0.86
  -9   5   7   30.71    0.87
   9   5  -6   19.88    0.71
   9   5  -6   20.51    0.76
  -9   5   6   20.45    0.73
  -9   5   6   21.78    0.72
   9   5  -5   20.04    0.72
   9   5  -5   19.35    0.74
  -9   5   5   17.90    0.70
  -9   5   5   20.30    0.70
   9   5  -4    7.28    0.46
  -9   5   4    8.31    0.44
   9   5  -4    6.98    0.45
  -9   5   3   33.43    0.90
   9   5  -3   26.98    0.89
  -9   5   2    7.89    0.42
   9   5  -2    6.14    0.40
  -9   5   1    8.56    0.51
   9   5  -1    8.16    0.45
  -9   5   0    9.45    0.53
   9   5   0    9.65    0.45
  -9   5  -1   19.57    0.79
   9   5   1   19.49    0.62
  -9   5  -2    0.18    0.20
  -9   5  -3    1.24    0.29
  -9   5  -3    1.11    0.26
  -9   5  -4   12.83    0.63
  -9   5  -4   13.80    0.69
  -9   5  -5    1.53    0.28
  -9   5  -5    1.17    0.25
  -9   5  -6    3.48    0.33
  -9   5  -6    4.07    0.37
  -9   5  -7    2.94    0.29
  -9   5  -7    3.60    0.33
  -9  -5  -7    3.31    0.26
  -9   5  -8   10.69    0.47
  -9   5  -8   10.88    0.52
  -9  -5  -8    9.99    0.41
   9   5   9    0.96    0.14
  -9   5  -9    0.97    0.19
  -9   5  -9    0.95    0.17
  -9  -5  -9    0.85    0.14
  -9   5 -10    0.52    0.11
  -9   6  14   -0.03    0.08
  -9   6  13   -0.05    0.10
   9   6 -12    0.14    0.13
  -9   6  12    0.07    0.10
   9   6 -11   -0.03    0.13
  -9   6  11    0.01    0.11
  -9   6  11    0.07    0.08
   9   6 -10    3.32    0.27
  -9   6  10    2.92    0.20
  -9   6   9    0.17    0.12
   9   6  -8    4.97    0.30
  -9   6   8    4.02    0.28
   9   6  -7    2.94    0.28
   9   6  -7    3.31    0.26
  -9   6   7    2.47    0.25
   9   6  -6    6.69    0.39
   9   6  -6    7.43    0.39
  -9   6   6    6.73    0.38
  -9   6   5    0.10    0.17
   9   6  -5   -0.03    0.16
   9   6  -4    8.27    0.43
   9   6  -4    8.33    0.45
  -9   6   4    7.72    0.45
  -9   6   3    0.10    0.21
   9   6  -3    0.20    0.18
  -9   6   3    0.26    0.16
   9   6  -3    0.54    0.17
   9   6  -2    0.45    0.19
   9   6  -2    0.73    0.16
  -9   6   2    0.56    0.19
  -9   6   1    3.19    0.30
  -9   6   1    2.69    0.30
  -9   6   0   10.19    0.52
  -9   6   0   11.28    0.54
  -9   6  -1    1.07    0.23
  -9   6  -2    5.92    0.39
  -9   6  -3    0.08    0.16
   9   6   4    4.02    0.24
  -9   6  -4    4.26    0.33
   9   6   5    1.28    0.15
  -9   6  -5    1.23    0.20
   9   6   6    5.26    0.25
  -9   6  -6    5.53    0.33
  -9   6  -7    0.03    0.11
  -9   6  -8    0.64    0.13
  -9   7   9    2.66    0.17
   9   7  -9    2.70    0.21
  -9   7   8    0.80    0.13
   9   7  -8    0.57    0.13
  -9   7   7    0.22    0.12
   9   7  -7    0.12    0.11
  -9   7   6    0.16    0.13
   9   7  -6    0.09    0.11
   9   7  -6    0.05    0.12
  -9   7   5    3.65    0.25
   9   7  -5    3.78    0.25
  -9   7   4    5.11    0.30
   9   7  -4    5.07    0.30
   9   7  -3    0.67    0.15
   9   7  -2    0.23    0.13
  -9   7   2    0.24    0.14
  -9   7   1    2.90    0.24
  -9   7   0    0.72    0.16
  -9   7   0    0.75    0.16
  -9   7  -1    4.31    0.26
   9   7   1    3.97    0.26
  -9   7  -1    4.63    0.28
  -9   7  -2    3.09    0.23
   9   7   2    2.37    0.20
  -9   7  -3    0.97    0.15
   9   7   3    0.93    0.13
   9   7   4    1.64    0.14
  -9   7  -4    1.78    0.17
   9   7   5    1.11    0.11
  -9   7  -5    1.19    0.13
  -9   8   4    2.07    0.14
  -9   8   3    0.02    0.07
  -9   8   2    1.81    0.12
  10   0 -20    0.48    0.09
  10   0 -19    0.11    0.12
 -10   0  18    0.01    0.13
  10   0 -18    0.16    0.14
 -10   0  17    0.20    0.17
  10   0 -17    0.10    0.15
  10   0 -16   18.19    0.63
 -10   0  16   16.86    0.72
 -10   0  15    0.02    0.17
  10   0 -15   -0.10    0.17
  10   0 -14    3.53    0.32
 -10   0  14    3.80    0.38
  10   0 -13   -0.16    0.19
 -10   0  13   -0.09    0.21
  10   0 -12    6.43    0.41
 -10   0  12    6.94    0.51
  10   0 -11    0.09    0.18
 -10   0  11    0.43    0.23
  10   0 -10  116.95    3.61
 -10   0  10  125.16    2.51
  10   0 -10  127.02    2.28
 -10   0  10  115.25    4.06
  10   0  -9    1.29    0.49
 -10   0   9    2.20    0.59
  10   0  -9    1.47    0.26
 -10   0   8  716.91    9.92
  10   0  -8  685.06   11.84
  10   0  -8  702.02    9.53
  10   0  -7    0.36    0.27
 -10   0   7   -0.06    0.37
  10   0  -7    0.22    0.16
  10   0  -6   11.55    1.11
  10   0  -6   12.56    0.55
 -10   0   6   11.95    1.16
  10   0  -5    0.05    0.27
 -10   0   5   -0.01    0.13
  10   0  -5    0.22    0.17
 -10   0   5    0.11    0.27
  10   0  -4   25.05    1.63
 -10   0   4   25.40    0.85
  10   0  -4   23.20    0.80
 -10   0   4   23.55    1.55
  10   0  -3    0.60    0.32
 -10   0   3    0.32    0.16
  10   0  -3    0.03    0.15
 -10   0   3    0.25    0.24
  10   0  -2   11.91    1.13
 -10   0   2   12.14    0.60
  10   0  -2   11.75    0.58
 -10   0   2   13.66    0.55
 -10   0   2   12.10    1.10
  10   0  -1    0.58    0.30
  10   0  -1   -0.08    0.16
 -10   0   1    0.02    0.15
 -10   0   1   -0.08    0.15
  10   0  -1   -0.06    0.39
 -10   0   0   30.90    0.82
 -10   0   0   29.60    1.01
  10   0   0   28.77    0.95
  10   0   1    0.06    0.27
 -10   0  -1   -0.15    0.22
 -10   0  -1    0.01    0.12
  10   0   1   -0.70    0.62
 -10   0  -2    7.78    0.37
  10   0   2    7.54    0.47
  10   0   2    7.36    1.00
 -10   0  -2    7.51    0.54
 -10   0  -3    0.09    0.25
  10   0   3    0.12    0.45
  10   0   3    0.23    0.19
  10   0   3    0.06    0.37
  10   0   4   22.47    0.81
  10   0   5    0.32    0.21
  10   0   6   11.31    0.54
 -10   0  -6   11.33    0.65
  10   0   7    0.09    0.15
 -10   0  -7    0.14    0.20
 -10   0  -8    8.94    0.55
  10   0   8   10.12    0.45
 -10   0  -9   -0.06    0.15
  10   0   9    0.01    0.14
 -10   0 -10    6.69    0.41
  10   0  10    8.68    0.44
  10   0  11   -0.04    0.11
 -10   0 -11   -0.09    0.12
  10   0  12    0.05    0.10
  10  -1 -19    2.85    0.19
  10   1 -19    2.56    0.19
 -10  -1  18   23.13    0.71
 -10   1  18   22.08    0.69
 -10   1  18   22.34    0.50
  10  -1 -18   24.37    0.63
  10   1 -18   24.75    0.65
  10  -1 -17    0.17    0.15
  10   1 -17    0.01    0.15
 -10  -1  17    0.01    0.15
 -10   1  17    0.29    0.16
  10  -1 -16   40.03    0.97
  10   1 -16   40.11    0.98
 -10  -1  16   37.31    1.11
 -10   1  16   38.70    1.11
  10  -1 -15    2.75    0.28
  10   1 -15    3.09    0.29
 -10  -1  15    2.68    0.33
 -10   1  15    2.56    0.31
 -10  -1  14    0.40    0.21
 -10   1  14    0.28    0.19
  10  -1 -14    0.20    0.18
  10   1 -14    0.31    0.18
 -10  -1  13    1.27    0.27
 -10   1  13    1.73    0.29
  10  -1 -13    1.17    0.23
  10   1 -13    1.31    0.24
 -10  -1  12   13.79    0.70
 -10   1  12   13.76    0.70
  10  -1 -12   13.77    0.59
  10   1 -12   14.07    0.60
  10   1 -11    0.46    0.19
  10  -1 -11    0.47    0.20
 -10  -1  11    0.97    0.26
 -10   1  11    0.73    0.24
 -10  -1  10  170.57    4.99
 -10   1  10  160.25    4.88
  10  -1 -10  186.38    3.01
  10   1 -10  181.76    3.00
 -10  -1  10  181.13    3.27
 -10   1  10  170.07    3.21
  10   1  -9   47.70    1.19
  10  -1  -9   48.45    1.20
  10  -1  -9   48.57    2.17
  10   1  -9   48.97    2.20
 -10   1   9   46.40    1.32
 -10  -1   9   49.30    1.36
 -10  -1   9   44.73    2.33
 -10   1   9   43.67    2.31
  10   1  -9   47.51    1.15
 -10  -1   8   15.79    1.38
 -10   1   8   13.96    1.29
  10  -1  -8   16.61    1.27
  10   1  -8   15.54    1.24
  10   1  -8   17.58    0.65
 -10  -1   7   19.74    1.51
 -10   1   7   18.36    1.46
  10  -1  -7   19.88    1.40
  10   1  -7   20.27    1.42
  10   1  -7   20.17    0.73
 -10  -1   6   87.35    3.22
 -10   1   6   89.53    3.23
  10  -1  -6   89.39    3.12
  10   1  -6   93.21    3.21
  10   1  -6   90.10    1.84
  10  -1  -6   91.73    1.76
  10  -1  -5    0.21    0.23
  10   1  -5    0.48    0.33
  10  -1  -5    0.41    0.18
  10   1  -5    0.24    0.17
 -10  -1   5    0.44    0.32
 -10   1   5    0.27    0.30
 -10  -1   5    0.36    0.16
  10  -1  -4   37.81    1.96
  10   1  -4   38.63    2.02
  10  -1  -4   36.14    1.01
  10   1  -4   35.72    1.06
 -10  -1   4   37.39    1.95
 -10   1   4   38.04    1.96
 -10   1   4   38.87    1.10
 -10  -1   4   38.53    1.07
  10  -1  -3   38.17    2.01
  10   1  -3   40.62    2.12
  10  -1  -3   38.64    1.07
  10   1  -3   37.40    1.09
 -10  -1   3   43.36    2.07
 -10   1   3   37.93    1.94
 -10   1   3   39.08    1.13
 -10  -1   3   41.09    1.12
 -10   1   2   29.32    0.87
  10  -1  -2   24.18    1.56
  10   1  -2   25.92    1.65
  10  -1  -2   27.49    0.90
  10   1  -2   26.78    0.90
  10   1  -2   33.29    1.90
  10  -1  -2   30.87    1.84
 -10   1   2   26.35    0.92
 -10  -1   2   28.12    0.92
 -10   1   1    1.79    0.24
  10  -1  -1    1.23    0.46
  10   1  -1    1.60    0.52
 -10  -1   1    1.99    0.27
  10   1  -1    2.08    0.55
  10  -1  -1    1.51    0.50
 -10   1   0    5.83    0.37
  10  -1   0    5.28    0.78
  10   1   0    4.59    0.79
  10   1   0    4.68    0.38
 -10  -1   0    6.18    0.45
  10   1   0    6.21    0.88
  10  -1   0    5.97    0.88
  10  -1   1    6.65    0.91
  10   1   1    5.14    0.85
  10   1   1    5.91    0.41
  10  -1   1    5.53    0.80
  10   1   1    5.26    0.82
 -10   1  -1    6.59    0.37
 -10   1  -1    6.45    0.47
 -10   1  -1    4.63    0.42
 -10  -1  -1    7.22    0.49
 -10   1  -2    4.53    0.44
 -10  -1  -2    5.79    0.47
  10   1   2    6.72    0.44
  10  -1   2    4.10    0.72
  10   1   2    3.58    0.74
  10   1   2    6.37    0.91
  10  -1   2    5.59    0.84
 -10   1  -2    5.06    0.43
 -10   1  -2    5.62    0.35
 -10  -1  -3   27.78    1.05
 -10   1  -3   27.82    1.04
  10   1   3   30.04    0.93
  10  -1   3   20.02    1.53
  10   1   3   22.78    1.69
  10   1   3   31.12    1.83
  10  -1   3   33.14    1.88
 -10   1  -3   30.13    1.02
 -10   1  -3   30.70    0.82
  10   1   4  702.06    9.50
 -10  -1  -4  686.79    9.90
 -10   1  -4  669.38    9.84
 -10   1  -4  682.85    9.74
  10   1   5   15.54    0.62
 -10  -1  -5   15.05    0.76
 -10   1  -5   16.09    0.77
 -10   1  -5   15.27    0.71
  10   1   6  153.90    2.56
 -10  -1  -6  154.26    2.95
 -10   1  -6  150.83    2.90
 -10   1  -6  147.18    2.79
  10   1   7    1.65    0.21
 -10   1  -7    1.49    0.25
 -10  -1  -7    1.81    0.30
 -10   1  -7    2.01    0.30
 -10   1  -8    8.74    0.49
  10   1   8   10.97    0.51
  10  -1   8   11.02    0.50
 -10   1  -8    9.61    0.54
 -10   1  -9    0.24    0.15
  10  -1   9    0.01    0.13
  10   1   9    0.04    0.14
  10  -1   9    0.07    0.13
 -10   1  -9    0.01    0.13
 -10   1 -10    0.16    0.12
 -10  -1 -10    0.22    0.15
  10   1  10    0.18    0.14
  10  -1  10    0.33    0.15
 -10  -1 -11    0.12    0.12
  10   1  11    0.27    0.12
  10  -1  11    0.10    0.11
 -10  -1 -12    2.53    0.22
 -10   2  18    5.68    0.23
  10  -2 -18    6.33    0.28
 -10   2  17    6.32    0.35
 -10  -2  17    6.11    0.36
  10  -2 -17    6.80    0.33
  10   2 -17    5.69    0.31
 -10  -2  16    2.80    0.28
 -10   2  16    2.58    0.26
  10  -2 -16    2.80    0.25
  10   2 -16    2.65    0.25
 -10  -2  15   -0.04    0.15
 -10   2  15    0.11    0.15
  10  -2 -15    0.02    0.14
  10   2 -15   -0.06    0.15
 -10  -2  14    8.47    0.52
 -10   2  14    7.59    0.48
  10  -2 -14    9.14    0.44
  10   2 -14    9.27    0.45
 -10  -2  13    0.16    0.17
 -10   2  13    0.15    0.15
  10   2 -13   -0.04    0.16
  10  -2 -13    0.17    0.16
 -10  -2  12    5.80    0.44
 -10   2  12    4.32    0.39
  10   2 -12    5.00    0.32
  10  -2 -12    4.88    0.35
  10   2 -12    5.39    0.36
 -10  -2  11    0.09    0.17
 -10   2  11    0.44    0.19
  10   2 -11    0.70    0.19
  10  -2 -11    0.18    0.17
  10   2 -11    0.26    0.17
  10  -2 -10   63.39    1.38
  10   2 -10   62.93    1.39
 -10  -2  10   59.92    1.53
  10  -2  -9    8.90    0.47
  10   2  -9    8.79    0.47
 -10  -2   9    8.70    1.04
 -10   2   9    8.09    1.01
  10   2  -8  320.86    4.83
  10  -2  -8  323.94    4.82
 -10  -2   8  311.23    7.06
 -10   2   8  318.94    7.11
  10   2  -8  324.42    4.87
  10  -2  -8  324.24    6.65
  10   2  -8  326.37    6.70
 -10  -2   7    0.11    0.32
 -10   2   7   -0.06    0.33
  10   2  -7    0.23    0.20
  10  -2  -7   -0.05    0.32
  10   2  -7    0.15    0.32
 -10  -2   6    4.39    0.74
 -10   2   6    4.28    0.71
  10   2  -6    4.65    0.37
  10  -2  -6    5.33    0.76
  10   2  -6    4.71    0.73
 -10  -2   5   36.86    1.93
 -10   2   5   36.58    1.91
  10  -2  -5   41.04    2.01
  10   2  -5   42.37    2.08
  10  -2  -5   39.29    1.01
  10   2  -5   39.08    1.11
  10  -2  -4    2.22    0.51
  10   2  -4    2.97    0.59
 -10  -2   4    1.83    0.47
 -10   2   4    2.55    0.53
 -10   2   4    2.73    0.27
  10   2  -4    2.15    0.48
  10   2  -4    2.13    0.30
  10  -2  -4    2.53    0.27
  10  -2  -3    0.05    0.25
  10  -2  -3    0.05    0.26
  10   2  -3   -0.17    0.28
 -10   2   3    0.19    0.17
 -10  -2   3   -0.10    0.29
  10   2  -3   -0.05    0.23
 -10  -2   3    0.01    0.13
  10  -2  -2   -0.10    0.27
  10   2  -2    0.11    0.30
 -10   2   2    0.01    0.12
 -10   2   2    0.51    0.19
  10   2  -2   -0.10    0.33
  10  -2  -2   -0.10    0.28
  10   2  -2    0.15    0.27
 -10   2   2    0.28    0.17
 -10  -2   2    0.01    0.14
  10   2  -1   -0.05    0.28
  10  -2  -1    0.05    0.29
  10  -2  -1    0.25    0.26
  10   2  -1   -0.06    0.29
 -10   2   1    0.16    0.13
 -10   2   1    0.08    0.16
  10   2  -1    0.04    0.17
  10   2  -1    0.05    0.26
 -10   2   1    0.26    0.18
 -10  -2   1    0.24    0.16
  10   2   0    6.66    0.85
 -10   2   0    7.56    0.49
 -10  -2   0    8.53    0.52
  10  -2   0    6.23    0.82
  10   2   0    8.13    1.00
 -10   2   0    7.65    0.44
 -10   2   0    7.26    0.52
 -10   2   0    8.09    0.44
  10   2   0    7.86    0.48
  10   2   0    9.23    0.98
  10  -2   0    7.89    0.90
  10   2   1    0.15    0.29
  10  -2   1   -0.05    0.30
  10  -2   1    0.16    0.29
  10   2   1    0.13    0.29
 -10   2  -1    0.01    0.13
 -10   2  -1   -0.05    0.15
  10   2   1    0.11    0.24
 -10   2  -1   -0.02    0.17
 -10  -2  -1   -0.05    0.17
  10   2   1   -0.04    0.20
  10   2   2    0.49    0.33
  10  -2   2    0.79    0.37
  10  -2   2    0.22    0.25
  10   2   2    0.19    0.36
 -10   2  -2    0.47    0.17
 -10   2  -2    0.03    0.20
 -10   2  -2    0.22    0.15
  10   2   2    0.06    0.24
  10   2   2    0.17    0.30
 -10   2  -2    0.49    0.21
 -10  -2  -2    0.25    0.19
 -10   2  -3   53.52    1.33
 -10   2  -3   57.55    1.55
  10   2   3   58.73    1.36
 -10  -2  -3   60.40    1.57
 -10   2  -3   54.16    1.47
 -10   2  -4   99.92    2.19
  10   2   4  104.21    1.92
 -10  -2  -4  101.79    2.21
 -10   2  -4   96.80    2.11
 -10   2  -5  101.43    2.21
  10   2   5  103.69    1.89
 -10  -2  -5  102.04    2.22
 -10   2  -5   98.07    2.12
 -10   2  -6    0.28    0.20
 -10   2  -6    0.07    0.20
 -10  -2  -6    0.49    0.24
  10   2   6    0.43    0.15
  10   2   7    4.70    0.32
  10  -2   7    4.84    0.33
 -10  -2  -7    4.75    0.42
 -10   2  -7    3.81    0.35
 -10   2  -7    3.94    0.37
  10   2   8    1.65    0.20
  10  -2   8    1.38    0.20
 -10   2  -8    1.28    0.23
 -10  -2  -8    1.02    0.23
 -10   2  -9    0.21    0.15
  10   2   9    0.11    0.11
  10  -2   9    0.25    0.14
 -10  -2  -9    0.08    0.15
 -10   2 -10    0.17    0.14
  10   2  10    0.17    0.11
 -10  -2 -10    0.22    0.16
  10   2  10    0.22    0.11
  10  -2  10    0.10    0.11
 -10  -2 -11    2.16    0.23
 -10   2 -11    2.31    0.20
 -10   3  18    2.04    0.13
 -10   3  17    0.05    0.10
  10  -3 -16    1.18    0.15
  10  -3 -15    0.67    0.15
  10   3 -14    0.98    0.15
  10  -3 -14    1.13    0.18
  10   3 -13    0.31    0.14
  10  -3 -13    0.37    0.15
  10   3 -13    0.29    0.15
  10   3 -12    0.53    0.16
  10  -3 -12    0.39    0.16
  10   3 -12    0.38    0.16
  10   3 -11    2.08    0.25
  10  -3 -11    1.93    0.22
  10   3 -11    1.62    0.21
  10   3 -10   20.90    0.72
  10  -3 -10   21.48    0.68
  10   3 -10   20.22    0.67
  10  -3  -9   47.58    1.10
  10   3  -9   45.56    1.10
  10  -3  -8   31.23    0.86
  10   3  -8   30.40    0.87
  10  -3  -7   79.23    1.57
  10   3  -7   78.90    1.60
  10   3  -6   94.85    1.79
 -10   3   6   97.50    3.14
  10   3  -6  103.25    2.04
  10   3  -6  102.20    3.18
 -10   3   5   -0.18    0.36
  10   3  -5    0.29    0.35
  10   3  -5    0.35    0.20
 -10   3   4   77.45    1.63
  10   3  -4   77.47    2.84
  10   3  -4   74.52    2.85
  10   3  -4   73.93    2.62
  10   3  -3   17.69    0.73
  10   3  -3   17.67    1.33
 -10   3   3   18.15    0.69
  10   3  -3   18.72    1.40
  10   3  -3   18.28    1.24
  10   3  -2    1.42    0.43
 -10   3   2    1.08    0.21
  10   3  -2    1.57    0.47
 -10   3   2    1.10    0.21
  10   3  -2    1.16    0.24
  10   3  -2    0.73    0.42
 -10   3   1   12.47    0.55
  10   3  -1   11.19    1.12
  10   3  -1   10.72    0.96
  10   3  -1   10.55    1.11
 -10   3   1   11.66    0.57
  10   3  -1   10.57    0.55
 -10   3   0    5.22    0.37
  10   3   0    4.68    0.37
 -10   3   0    5.12    0.38
 -10   3   0    4.81    0.40
 -10  -3   0    5.25    0.39
 -10   3  -1   36.48    0.96
  10   3   1   33.16    0.98
 -10   3  -1   32.93    1.03
 -10   3  -1   35.74    1.19
 -10   3  -1   33.88    1.07
 -10  -3  -1   34.56    1.07
 -10   3  -2   28.52    0.83
  10   3   2   27.62    0.86
 -10   3  -2   26.94    0.92
 -10   3  -2   28.68    1.05
 -10   3  -2   26.38    0.94
 -10  -3  -2   29.45    1.00
  10   3   3   30.57    0.87
 -10   3  -3   28.84    0.96
 -10   3  -3   32.14    1.12
 -10  -3  -3   31.23    1.05
 -10   3  -3   30.96    1.00
  10   3   4  107.63    1.90
 -10  -3  -4  108.17    2.23
 -10   3  -4  103.08    2.10
 -10   3  -4  108.72    2.31
 -10  -3  -5   27.20    0.96
 -10   3  -5   26.50    0.87
 -10   3  -5   25.72    0.86
 -10   3  -5   27.65    1.02
  10   3   6   18.35    0.56
  10  -3   6   16.85    0.56
 -10  -3  -6   18.73    0.77
 -10   3  -6   16.51    0.66
 -10   3  -6   18.28    0.79
  10  -3   7    3.14    0.24
 -10   3  -7    2.86    0.27
 -10   3  -7    3.38    0.35
 -10  -3  -7    3.35    0.34
 -10   3  -8    0.16    0.16
 -10   3  -8   -0.03    0.13
 -10  -3  -8    0.17    0.16
  10  -3   8    0.18    0.10
 -10  -3  -9    6.82    0.40
 -10   3  -9    6.20    0.39
  10   3  10    0.03    0.09
 -10   3 -10    0.05    0.12
 -10  -3 -10    0.16    0.13
 -10   3 -11    1.31    0.16
 -10  -3 -11    1.14    0.16
 -10  -3 -12    0.04    0.08
 -10   4  17    0.35    0.09
 -10   4  16    0.07    0.10
 -10   4  15    0.04    0.11
  10   4 -14    5.84    0.28
  10   4 -13    0.11    0.13
 -10   4  12   -0.08    0.16
  10   4 -12   -0.01    0.15
 -10   4  11   -0.06    0.18
  10   4 -11    0.14    0.15
 -10   4  10    0.17    0.18
  10   4 -10    0.40    0.18
 -10   4   9    1.25    0.20
  10   4  -9    1.38    0.18
  10   4  -9    1.68    0.26
 -10   4   9    1.22    0.24
  10   4  -8   50.08    1.05
  10   4  -8   46.60    1.20
 -10   4   8   46.82    1.22
  10   4  -7    1.36    0.20
 -10   4   7    1.29    0.23
 -10   4   7    1.30    0.25
  10   4  -7    1.09    0.24
 -10   4   6   28.05    0.90
  10   4  -6   25.29    0.78
 -10   4   5    5.06    0.38
  10   4  -5    3.98    0.33
 -10   4   4    9.95    0.51
 -10   4   4    9.90    0.52
 -10   4   3    1.15    0.22
 -10   4   3    1.21    0.22
 -10   4   2    0.22    0.17
  10   4  -2    0.17    0.17
 -10   4   1   -0.01    0.16
  10   4  -1   -0.05    0.16
  10   4   0    2.64    0.28
 -10   4   0    2.39    0.30
  10   4   1    1.11    0.21
 -10   4  -1    1.06    0.23
  10   4   2    0.03    0.16
 -10   4  -2    0.23    0.22
 -10   4  -2    0.16    0.18
 -10   4  -3   35.97    1.09
 -10   4  -3   39.23    1.22
 -10  -4  -3   37.61    1.07
 -10   4  -4  104.39    2.22
 -10  -4  -4  106.12    2.06
 -10   4  -5   20.14    0.75
 -10   4  -5   20.99    0.84
 -10  -4  -5   21.26    0.77
 -10   4  -6    2.72    0.28
 -10  -4  -6    2.86    0.29
 -10   4  -7    0.68    0.20
 -10   4  -7    0.38    0.16
 -10  -4  -7    0.71    0.18
 -10   4  -8    3.38    0.25
 -10   4  -8    3.96    0.32
 -10  -4  -8    3.77    0.29
  10   4   9    0.04    0.08
 -10   4  -9    0.26    0.14
 -10   4  -9   -0.01    0.09
 -10  -4  -9    0.06    0.11
 -10   4 -10    1.19    0.16
 -10  -4 -10    1.16    0.14
 -10   5  14    2.10    0.18
 -10   5  13    0.25    0.12
  10   5 -13    0.30    0.13
 -10   5  12   14.52    0.48
  10   5 -12   14.52    0.50
 -10   5  11    8.54    0.38
  10   5 -11    8.85    0.41
 -10   5  10    0.17    0.11
 -10   5  10    0.16    0.14
  10   5 -10    0.10    0.16
 -10   5   9    1.22    0.18
  10   5  -9    1.76    0.24
 -10   5   9    1.46    0.19
  10   5  -8   14.53    0.51
 -10   5   8   14.33    0.53
  10   5  -8   15.13    0.61
 -10   5   8   15.20    0.55
  10   5  -7   17.04    0.58
 -10   5   7   18.23    0.64
 -10   5   7   19.06    0.63
  10   5  -6   21.40    0.69
 -10   5   6   21.85    0.74
  10   5  -6   21.84    0.76
 -10   5   6   23.55    0.73
  10   5  -5    0.34    0.18
 -10   5   5    0.62    0.18
  10   5  -5    0.63    0.18
 -10   5   5    0.45    0.19
  10   5  -4    3.38    0.32
 -10   5   4    3.19    0.28
  10   5  -4    3.04    0.30
  10   5  -3    1.41    0.24
 -10   5   3    1.48    0.23
 -10   5   3    1.67    0.24
  10   5  -2    4.02    0.32
 -10   5   2    4.78    0.33
 -10   5   2    4.54    0.36
 -10   5   1    1.62    0.26
  10   5  -1    1.55    0.22
 -10   5   0    4.70    0.37
  10   5   0    4.71    0.31
 -10   5  -1    6.71    0.44
 -10   5  -2   20.33    0.75
 -10   5  -3    0.06    0.17
 -10   5  -4   12.95    0.57
 -10   5  -5    2.55    0.27
 -10   5  -6    8.48    0.41
  10   5   7    1.17    0.14
 -10   5  -7    1.26    0.17
 -10   5  -8    0.71    0.12
  10   6 -12    1.99    0.17
  10   6 -11    0.07    0.11
 -10   6  10    4.01    0.20
  10   6 -10    4.77    0.28
 -10   6   9    1.54    0.16
 -10   6   8    2.16    0.20
  10   6  -8    1.81    0.22
  10   6  -7    1.82    0.19
 -10   6   7    1.62    0.20
  10   6  -7    1.42    0.21
 -10   6   6    0.15    0.14
  10   6  -6    0.14    0.12
  10   6  -6    0.16    0.14
  10   6  -5    6.29    0.34
 -10   6   5    6.73    0.37
  10   6  -5    5.94    0.34
 -10   6   4    0.11    0.17
  10   6  -4    0.06    0.14
  10   6  -4   -0.03    0.13
 -10   6   3    0.26    0.17
  10   6  -3    0.60    0.17
  10   6  -3    0.63    0.15
  10   6  -2    0.08    0.15
 -10   6   1    0.15    0.17
  10   6  -1   -0.01    0.16
 -10   6   0    3.92    0.32
 -10   6  -1    1.16    0.21
 -10   6  -1    1.20    0.19
 -10   6  -2    0.23    0.15
 -10   6  -2    0.59    0.16
 -10   6  -3    0.46    0.16
 -10   6  -4    2.54    0.23
 -10   6  -5    2.13    0.19
 -10   6  -6    2.16    0.17
  10   7  -8    0.03    0.09
 -10   7   8   -0.01    0.08
  10   7  -7    0.02    0.09
 -10   7   7    0.14    0.10
 -10   7   6   16.52    0.46
  10   7  -5    0.51    0.12
 -10   7   5    0.38    0.12
  10   7  -4    4.57    0.24
 -10   7   4    4.42    0.25
  10   7  -3   -0.01    0.10
  10   7  -2    0.35    0.11
 -10   7   2    0.40    0.13
  10   7  -1    0.51    0.12
 -10   7   1    0.38    0.12
  10   7   0    3.27    0.21
 -10   7   0    3.65    0.22
  10   7   3    0.11    0.07
  11   0 -19    0.07    0.08
  11   0 -18    1.06    0.15
  11   0 -17    0.26    0.13
  11   0 -16   27.61    0.74
 -11   0  16   26.12    0.84
 -11   0  15    0.05    0.16
  11   0 -15    0.07    0.16
 -11   0  14    0.15    0.18
  11   0 -14    0.29    0.17
 -11   0  13   -0.06    0.21
  11   0 -13   -0.06    0.18
 -11   0  12    2.12    0.32
  11   0 -12    1.86    0.26
  11   0 -11    0.01    0.19
  11   0 -10    1.55    0.27
  11   0  -9   -0.04    0.17
  11   0  -9    1.59    0.27
  11   0  -8   66.13    1.42
  11   0  -7    0.06    0.20
 -11   0   7   -0.06    0.34
 -11   0   6    4.31    0.73
  11   0  -6    4.58    0.35
 -11   0   5   -0.11    0.33
 -11   0   5    0.11    0.16
  11   0  -5   -0.17    0.50
  11   0  -5    0.13    0.16
 -11   0   4   14.89    1.28
 -11   0   4   15.27    0.68
  11   0  -4   14.77    1.28
  11   0  -4   14.26    0.64
  11   0  -3    0.19    0.18
 -11   0   3    0.06    0.15
 -11   0   3    0.21    0.16
  11   0  -3    0.06    0.31
  11   0  -3    0.06    0.35
  11   0  -2   46.97    1.28
  11   0  -2   55.42    2.58
 -11   0   2   53.76    1.21
  11   0  -2   44.04    2.28
 -11   0   2   51.51    1.39
  11   0  -1    0.07    0.16
 -11   0   1    0.02    0.16
 -11   0   1   -0.08    0.15
  11   0  -1   -0.06    0.26
  11   0  -1   -0.06    0.37
 -11   0   0   13.09    0.51
  11   0   0   12.50    0.61
 -11   0   0   13.22    0.68
  11   0   0   12.52    1.25
 -11   0  -1    0.19    0.13
 -11   0  -1    0.16    0.24
 -11   0  -2    4.61    0.44
  11   0   2    4.68    0.39
 -11   0  -3    0.02    0.20
  11   0   3    0.76    0.21
  11   0   4    0.61    0.20
  11   0   5    0.01    0.17
 -11   0  -6    0.65    0.24
  11   0   6    0.78    0.18
  11   0   7    0.15    0.15
 -11   0  -7   -0.01    0.16
  11   0   7    0.03    0.13
 -11   0  -8    1.11    0.22
  11   0   8    1.52    0.21
  11   0   9    0.09    0.13
 -11   0  -9   -0.06    0.13
  11   0  10   -0.02    0.11
 -11   0 -10    0.07    0.12
  11  -1 -18    5.70    0.26
  11   1 -18    5.99    0.27
  11  -1 -17    0.53    0.15
  11   1 -17    0.61    0.14
  11  -1 -16    3.29    0.26
  11   1 -16    3.70    0.27
  11  -1 -15    1.18    0.20
  11   1 -15    1.07    0.20
 -11  -1  15    1.10    0.22
 -11  -1  14    3.86    0.36
  11  -1 -14    4.15    0.32
  11   1 -14    4.05    0.31
 -11  -1  13    1.28    0.26
  11   1 -13    1.39    0.22
  11  -1 -13    1.13    0.21
  11  -1 -12    4.84    0.36
  11   1 -12    5.66    0.38
  11  -1 -11   12.37    0.56
  11   1 -11   13.08    0.57
  11  -1 -10  207.62    3.36
  11   1 -10  208.13    3.37
  11   1  -9    1.20    0.25
  11   1  -9    1.65    0.25
  11  -1  -9    1.17    0.25
  11   1  -8  250.51    3.92
  11   1  -7   13.75    0.61
  11  -1  -7   13.19    0.55
 -11  -1   6    7.95    0.97
 -11   1   6    7.79    0.96
  11   1  -6    8.03    0.48
  11  -1  -6    8.94    0.46
  11  -1  -6    7.71    0.90
  11   1  -6    8.19    0.95
 -11  -1   5    0.44    0.35
 -11   1   5   -0.06    0.31
  11   1  -5    0.25    0.18
  11  -1  -5    0.72    0.19
 -11  -1   5    0.25    0.16
  11  -1  -5   -0.05    0.43
  11   1  -5   -0.23    0.49
 -11  -1   4    2.28    0.56
 -11   1   4    1.40    0.48
 -11   1   4    2.68    0.30
  11   1  -4    2.05    0.29
  11  -1  -4    2.07    0.26
 -11   1   4    2.26    0.29
 -11  -1   4    2.37    0.28
  11  -1  -4    1.79    0.50
  11   1  -4    1.81    0.51
  11   1  -3    0.06    0.37
  11  -1  -3   -0.29    0.37
 -11   1   3   -0.10    0.18
  11   1  -3    0.09    0.18
  11  -1  -3    0.18    0.15
 -11   1   3    0.19    0.17
 -11  -1   3    0.10    0.15
  11  -1  -3   -0.23    0.29
  11   1  -3   -0.06    0.27
  11   1  -2    0.82    0.42
  11  -1  -2    0.29    0.33
 -11   1   2    0.19    0.16
  11   1  -2    0.39    0.19
 -11   1   2    0.32    0.18
 -11  -1   2    0.47    0.19
  11  -1  -2    0.34    0.28
  11   1  -2    0.18    0.30
  11  -1  -2    0.12    0.16
 -11   1   1    5.08    0.35
  11  -1  -1    4.43    0.37
 -11   1   1    4.99    0.42
 -11  -1   1    4.72    0.40
  11   1  -1    5.09    0.85
  11  -1  -1    4.46    0.79
 -11  -1   0    2.32    0.32
 -11   1   0    2.38    0.25
  11  -1   0    2.26    0.29
  11  -1   1   -0.08    0.15
  11   1   1   -0.01    0.17
 -11   1  -1    0.10    0.13
 -11  -1  -1   -0.10    0.24
  11  -1   2    1.99    0.27
  11   1   2    1.93    0.27
 -11   1  -2    2.16    0.24
 -11  -1  -2    1.36    0.29
 -11   1  -2    2.42    0.32
  11   1   3   10.93    0.54
 -11   1  -3   11.18    0.64
 -11  -1  -3   12.16    0.68
 -11   1  -4    6.32    0.45
  11  -1   4    7.01    0.44
  11   1   4    6.11    0.39
 -11   1  -4    5.61    0.46
 -11  -1  -4    5.75    0.48
 -11   1  -5   22.64    0.82
  11  -1   5   24.69    0.80
  11   1   5   23.89    0.75
 -11   1  -5   23.40    0.90
 -11  -1  -5   23.94    0.93
 -11   1  -6   26.81    0.86
 -11   1  -6   27.65    0.95
 -11  -1  -6   26.65    0.97
  11  -1   6   28.09    0.83
  11   1   6   27.44    0.76
 -11   1  -7    0.50    0.15
  11  -1   7    0.67    0.17
  11  -1   7    0.98    0.19
  11   1   7    0.75    0.18
 -11   1  -7    0.50    0.18
 -11  -1  -7    0.84    0.23
  11   1   8    0.73    0.17
  11  -1   8    0.59    0.15
  11  -1   8    0.53    0.15
 -11   1  -8    0.47    0.16
  11   1   9    0.36    0.13
  11  -1   9    0.20    0.13
  11   1  10    2.15    0.19
  11  -1  10    2.16    0.19
 -11  -1 -10    1.97    0.21
 -11  -1 -11    0.01    0.09
 -11   2  17    1.06    0.13
  11  -2 -17    1.28    0.15
  11  -2 -16   12.10    0.43
  11   2 -16   11.51    0.43
  11  -2 -15   12.98    0.47
  11   2 -15   12.42    0.48
  11  -2 -14    0.49    0.15
  11   2 -14    0.52    0.16
  11  -2 -13    1.94    0.23
  11   2 -13    2.05    0.24
  11   2 -12   10.01    0.43
  11  -2 -12   10.01    0.46
  11   2 -12    9.99    0.47
  11   2 -11    9.05    0.44
  11  -2 -11    8.75    0.45
  11   2 -11    8.56    0.45
  11  -2 -10    4.46    0.34
  11   2 -10    4.53    0.36
  11  -2  -9   18.30    0.66
  11   2  -9   17.64    0.67
  11   2  -8    3.32    0.31
  11  -2  -8    3.51    0.31
  11   2  -7    6.91    0.45
  11   2  -6    4.00    0.36
 -11   2   5    0.04    0.18
  11   2  -5    0.14    0.18
  11  -2  -5    0.22    0.15
 -11  -2   4    2.73    0.28
 -11   2   4    2.92    0.32
  11   2  -4    2.25    0.30
  11  -2  -4    1.91    0.25
 -11  -2   3   23.11    0.80
  11  -2  -3   21.23    0.75
 -11   2   3   23.39    0.79
 -11   2   2   12.00    0.63
 -11  -2   2   13.03    0.61
  11  -2  -2   10.82    0.55
 -11   2   2   12.06    0.56
 -11   2   2   12.13    0.54
 -11   2   1    3.97    0.39
 -11  -2   1    4.40    0.38
  11   2  -1    5.15    0.41
 -11   2   1    4.41    0.35
 -11   2   1    4.10    0.32
 -11   2   0   21.19    0.86
 -11  -2   0   23.88    0.89
  11   2   0   21.74    0.81
 -11   2   0   24.11    0.76
 -11   2   0   19.83    0.71
 -11   2  -1    5.10    0.44
 -11  -2  -1    5.99    0.47
  11   2   1    5.47    0.40
 -11   2  -1    6.74    0.39
 -11   2  -1    5.57    0.37
 -11   2  -2    7.09    0.51
 -11  -2  -2    7.30    0.52
  11   2   2    7.01    0.44
 -11   2  -3    0.26    0.21
 -11   2  -3    0.26    0.20
 -11  -2  -3    0.47    0.23
  11   2   3    0.31    0.18
 -11   2  -4    5.35    0.44
 -11   2  -4    5.88    0.44
 -11  -2  -4    5.03    0.45
  11   2   4    6.03    0.37
 -11   2  -5    0.68    0.21
 -11   2  -5    0.34    0.19
 -11  -2  -5    1.08    0.26
  11   2   5    0.64    0.17
  11  -2   6    5.45    0.33
 -11   2  -6    4.90    0.38
 -11   2  -6    5.32    0.38
 -11  -2  -6    4.90    0.41
  11   2   7   11.98    0.46
  11  -2   7   11.90    0.46
 -11   2  -7   10.86    0.52
 -11  -2  -7   11.10    0.56
 -11   2  -8    4.74    0.32
  11   2   8    5.71    0.30
  11  -2   8    5.43    0.30
  11  -2   8    5.01    0.30
 -11  -2  -8    5.00    0.36
  11   2   9    5.19    0.26
  11  -2   9    5.11    0.26
 -11  -2  -9    4.70    0.32
  11  -2   9    4.58    0.26
 -11  -2 -10   -0.03    0.11
 -11  -2 -11    0.09    0.08
 -11   3  17    0.05    0.08
 -11   3  16    0.80    0.13
  11  -3 -15    1.00    0.14
  11  -3 -14    0.27    0.12
  11   3 -14    0.23    0.10
  11  -3 -13    4.73    0.28
  11   3 -13    3.83    0.26
  11  -3 -12    0.06    0.12
  11   3 -12    0.10    0.14
  11  -3 -11   32.37    0.82
  11   3 -11   30.74    0.82
  11   3 -11   31.99    0.86
  11  -3 -10   36.91    0.90
  11   3 -10   35.94    0.92
  11   3 -10   36.01    0.97
  11   3  -9    0.54    0.21
  11   3  -9    0.49    0.17
  11  -3  -9    0.49    0.17
  11  -3  -8   61.38    1.28
  11   3  -8   58.40    1.30
  11  -3  -7    5.74    0.36
  11   3  -7    5.93    0.38
  11   3  -6    5.58    0.41
  11   3  -5    0.11    0.17
  11  -3  -4    1.76    0.22
 -11   3   4    0.57    0.21
 -11   3   3    0.40    0.17
  11  -3  -3    0.24    0.15
  11   3  -3    0.33    0.19
 -11   3   3    0.43    0.20
  11   3  -2    3.75    0.35
  11  -3  -2    3.81    0.32
 -11   3   2    4.40    0.35
 -11   3   2    3.89    0.34
 -11   3   1   28.71    0.85
 -11   3   1   27.41    0.88
 -11  -3   1   28.87    0.90
  11   3  -1   26.48    0.89
 -11   3   0   23.99    0.75
 -11   3   0   21.97    0.78
  11   3   0   21.81    0.77
 -11  -3   0   23.03    0.82
 -11   3  -1    0.89    0.21
  11   3   1    0.65    0.19
 -11   3  -1    0.58    0.19
 -11  -3  -1    0.56    0.19
  11   3   2   18.72    0.66
 -11  -3  -2   18.65    0.76
  11   3   3   11.80    0.49
 -11   3  -3   10.57    0.55
 -11  -3  -3   12.33    0.61
 -11   3  -3   10.44    0.51
 -11   3  -4   11.11    0.54
 -11  -3  -4   10.65    0.57
 -11   3  -4   11.11    0.61
  11  -3   5   23.33    0.63
 -11   3  -5   24.16    0.71
 -11   3  -5   27.58    0.92
 -11  -3  -5   27.02    0.89
  11  -3   6    0.38    0.12
 -11  -3  -6    0.87    0.21
 -11   3  -6    0.57    0.20
 -11   3  -6    0.45    0.13
 -11  -3  -7    1.82    0.24
 -11   3  -7    2.15    0.25
 -11  -3  -8    0.07    0.13
 -11   3  -8   -0.01    0.12
  11  -3   9    0.53    0.12
 -11  -3  -9    0.57    0.14
 -11  -3 -10    3.45    0.21
 -11   4  16    1.84    0.13
 -11   4  15    4.10    0.22
  11   4 -14    1.98    0.16
  11   4 -13    2.14    0.19
 -11   4  12   11.58    0.47
  11   4 -12   11.49    0.45
 -11   4  11    5.44    0.35
  11   4 -11    5.43    0.33
 -11   4  10   11.32    0.51
  11   4 -10   11.59    0.51
 -11   4   9    0.09    0.13
  11   4  -9    0.05    0.16
 -11   4   9    0.29    0.18
  11   4  -8    7.35    0.33
  11   4  -8    8.01    0.45
 -11   4   8    7.76    0.39
 -11   4   8    8.04    0.45
  11   4  -7    3.20    0.24
  11   4  -7    3.59    0.33
 -11   4   7    3.92    0.33
 -11   4   7    3.45    0.29
  11   4  -6    1.73    0.20
 -11   4   6    1.93    0.26
  11   4  -5   24.32    0.74
 -11   4   5   28.54    0.85
  11   4  -4    0.24    0.15
 -11   4   4    0.65    0.20
 -11   4   3    3.78    0.33
 -11   4   3    3.91    0.32
 -11   4   2    1.05    0.21
  11  -4  -2    1.01    0.18
 -11   4   1   10.71    0.53
 -11   4   0   13.50    0.60
 -11   4  -1   12.66    0.58
 -11   4  -2   18.24    0.68
 -11   4  -3    7.08    0.41
 -11  -4  -3    8.29    0.43
 -11   4  -4    0.72    0.18
 -11  -4  -4    0.77    0.18
 -11   4  -5    1.35    0.19
 -11  -4  -5    1.52    0.20
 -11   4  -6    6.17    0.31
 -11  -4  -6    6.76    0.35
 -11   4  -7    0.86    0.13
 -11  -4  -7    0.83    0.14
 -11  -4  -8    2.12    0.17
  11  -4   9    3.99    0.18
 -11   5  14    6.62    0.24
 -11   5  13    3.49    0.20
  11   5 -13    3.53    0.20
 -11   5  12    2.33    0.18
  11   5 -12    2.12    0.19
  11   5 -11    5.29    0.30
 -11   5  10    8.03    0.30
  11   5 -10    9.19    0.41
 -11   5   9    0.46    0.13
  11   5  -9    0.60    0.17
  11   5  -8    6.01    0.28
  11   5  -8    6.32    0.37
 -11   5   8    6.16    0.32
  11   5  -7    1.53    0.17
 -11   5   7    1.31    0.19
 -11   5   7    1.27    0.20
  11   5  -6   11.21    0.44
  11   5  -6   10.91    0.49
 -11   5   6   11.46    0.49
 -11   5   5   -0.06    0.17
  11   5  -5   -0.01    0.13
  11   5  -5    0.12    0.16
 -11   5   5    0.06    0.13
  11   5  -4    8.29    0.41
 -11   5   4    9.86    0.43
  11   5  -4    8.45    0.44
 -11   5   4    8.87    0.47
  11   5  -3    5.70    0.35
  11   5  -3    5.89    0.36
  11   5  -2    0.01    0.14
 -11   5   2    0.07    0.15
  11  -5  -1    5.63    0.29
  11   5  -1    6.02    0.33
 -11   5   0    6.71    0.40
 -11   5  -1    0.72    0.18
 -11   5  -2    6.64    0.38
 -11   5  -3    2.56    0.24
 -11   5  -4    1.95    0.20
 -11   5  -5    1.17    0.15
 -11   5  -6    2.02    0.16
  11  -5   7    0.14    0.08
  11   6 -11    0.52    0.11
  11   6 -10    0.61    0.12
 -11   6   9    0.66    0.10
 -11   6   8    0.29    0.10
  11   6  -8    0.10    0.12
 -11   6   7    0.27    0.12
  11   6  -7    0.32    0.13
 -11   6   6    5.21    0.29
  11   6  -6    5.27    0.26
  11   6  -6    5.35    0.29
 -11   6   5   12.10    0.45
  11   6  -5   11.39    0.40
  11   6  -5   11.00    0.41
 -11   6   4    1.08    0.18
  11   6  -4    1.01    0.15
  11   6  -4    0.70    0.14
 -11   6   3    2.79    0.25
  11   6  -3    2.55    0.21
 -11   6   2    0.52    0.17
  11   6  -2    0.50    0.14
  11   6  -1    0.30    0.12
 -11   6   0    1.08    0.18
  11   6   0    0.94    0.15
 -11   6  -1   12.70    0.45
  11   6   1   12.16    0.42
 -11   6  -2    4.35    0.25
  11   6   2    4.46    0.24
 -11   6  -2    4.78    0.26
  11   6   3    3.99    0.21
 -11   6  -3    4.73    0.24
  11   6   4    1.77    0.13
 -11   7   5    1.58    0.13
 -11   7   4    1.43    0.13
  11   7  -3    4.86    0.19
 -11   7   2    0.06    0.07
  11   7  -2    0.07    0.06
  11   7  -1    0.04    0.05
  12   0 -18    5.94    0.23
  12   0 -17    0.06    0.11
  12   0 -16    1.69    0.19
  12   0 -15   -0.05    0.13
  12   0 -14    0.47    0.16
  12   0 -13    0.13    0.15
  12   0 -12   32.75    0.89
  12   0 -11    0.12    0.18
  12   0 -10   50.85    1.22
  12   0  -9    0.20    0.20
  12   0  -9    0.15    0.16
  12   0  -8  108.36    1.99
  12   0  -7    0.01    0.16
  12   0  -6   10.58    0.54
 -12   0   5   -0.11    0.16
  12   0  -5   -0.01    0.17
 -12   0   4    1.88    0.28
 -12   0   4    1.48    0.23
  12   0  -4    1.38    0.24
 -12   0   3    0.16    0.18
 -12   0   3    0.02    0.15
  12   0  -3    0.16    0.17
 -12   0   2    0.11    0.17
 -12   0   2    0.09    0.14
  12   0  -2    0.15    0.17
 -12   0   1    0.07    0.18
 -12   0   1    0.09    0.13
  12   0  -1   -0.01    0.16
 -12   0   0    0.30    0.19
  12   0   0    0.39    0.18
 -12   0  -1    0.05    0.19
 -12   0  -2    3.33    0.36
  12   0   2    3.44    0.32
 -12   0  -3    0.19    0.18
  12   0   3   -0.03    0.15
  12   0   4    5.69    0.36
  12   0   5    0.06    0.13
 -12   0  -6    7.48    0.44
  12   0   6    7.78    0.36
  12   0   7    0.01    0.12
 -12   0  -7    0.01    0.13
  12   0   8    2.64    0.22
 -12   0  -8    2.22    0.22
 -12   0  -9    0.02    0.10
  12  -1 -17    4.08    0.22
  12   1 -17    4.15    0.23
  12  -1 -16    0.43    0.13
  12   1 -16    0.49    0.14
  12  -1 -15    0.07    0.13
  12   1 -15    0.13    0.13
  12  -1 -14    2.05    0.22
  12   1 -14    2.06    0.22
  12  -1 -13    2.75    0.26
  12   1 -13    2.76    0.26
  12  -1 -12    8.34    0.42
  12   1 -12    7.99    0.42
  12   1 -11   19.26    0.60
  12  -1 -11   20.07    0.68
  12   1 -11   20.79    0.70
  12  -1 -10  204.88    3.27
  12   1 -10  204.69    3.29
  12   1  -9    5.68    0.37
  12  -1  -9    5.36    0.39
  12   1  -9    4.95    0.38
  12   1  -8   35.10    0.97
  12   1  -8   34.59    1.00
  12  -1  -8   34.96    0.99
  12   1  -7    3.58    0.33
  12  -1  -7    3.34    0.30
 -12   1   6    2.53    0.29
  12   1  -6    2.61    0.30
  12  -1  -6    2.43    0.26
 -12  -1   5    5.30    0.34
 -12   1   5    5.66    0.40
  12   1  -5    5.36    0.41
  12  -1  -5    5.20    0.37
 -12  -1   4   36.41    1.07
 -12   1   4   34.49    0.97
  12   1  -4   31.61    1.01
  12  -1  -4   30.19    0.94
 -12   1   3    0.86    0.24
 -12  -1   3    0.70    0.21
 -12   1   3    0.77    0.20
  12   1  -3    0.83    0.23
  12  -1  -3    0.74    0.20
 -12   1   2    3.07    0.35
 -12  -1   2    2.94    0.33
 -12   1   2    3.38    0.29
  12  -1  -2    2.38    0.28
  12   1  -2    2.50    0.30
 -12   1   1    0.02    0.18
 -12  -1   1    0.02    0.17
 -12   1   1    0.03    0.14
  12  -1  -1    0.18    0.18
 -12  -1   0   45.86    1.31
 -12   1   0   48.11    1.08
 -12  -1  -1    7.69    0.52
 -12   1  -1    7.53    0.38
  12  -1   1    6.05    0.41
  12   1   1    6.42    0.43
  12  -1   2   13.98    0.59
  12   1   2   14.40    0.60
 -12   1  -2   13.88    0.69
 -12  -1  -2   13.73    0.68
  12   1   3   32.93    0.92
 -12   1  -3   33.18    1.07
 -12  -1  -3   33.68    1.08
  12  -1   4    2.04    0.24
  12   1   4    1.32    0.20
 -12   1  -4    1.26    0.25
 -12  -1  -4    1.36    0.25
  12  -1   5    9.02    0.43
  12   1   5    9.71    0.42
 -12   1  -5    9.55    0.52
 -12  -1  -5    9.47    0.53
  12  -1   6    1.12    0.17
 -12   1  -6    0.97    0.20
 -12  -1  -6    1.03    0.22
  12   1   6    1.06    0.17
  12  -1   6    1.09    0.18
  12  -1   7    4.89    0.27
 -12   1  -7    5.02    0.32
 -12  -1  -7    4.36    0.33
  12   1   7    5.39    0.30
  12  -1   7    5.29    0.30
  12   1   8    3.85    0.25
  12  -1   8    3.58    0.24
 -12   2  17    1.22    0.11
  12  -2 -16    0.63    0.12
  12  -2 -15    0.52    0.13
  12   2 -15    0.31    0.13
  12  -2 -14    0.12    0.12
  12   2 -14    0.22    0.13
  12  -2 -13    2.60    0.23
  12   2 -13    2.57    0.24
  12   2 -12   15.79    0.51
  12  -2 -12   17.15    0.57
  12   2 -12   17.61    0.59
  12   2 -11    4.72    0.31
  12  -2 -11    4.98    0.33
  12   2 -11    5.12    0.34
  12   2 -10   37.44    0.95
  12  -2 -10   37.88    0.95
  12   2 -10   37.59    0.97
  12  -2  -9    1.78    0.23
  12   2  -9    1.69    0.24
  12  -2  -8   47.14    1.13
  12   2  -8   48.02    1.17
 -12   2   7   26.95    0.88
  12   2  -7   25.48    0.85
 -12   2   6    1.13    0.24
  12   2  -6    1.47    0.25
  12  -2  -6    1.38    0.20
 -12   2   5    2.39    0.29
  12   2  -5    2.22    0.28
  12  -2  -5    1.88    0.23
 -12   2   4    0.20    0.17
 -12  -2   4    0.07    0.14
  12   2  -4    0.04    0.17
  12  -2  -4    0.17    0.15
 -12   2   3    0.74    0.19
 -12  -2   3    0.61    0.18
  12  -2  -3    0.74    0.19
  12   2  -3    0.70    0.21
 -12   2   2    0.98    0.20
 -12  -2   2    1.10    0.23
  12  -2  -2    0.81    0.20
 -12   2   1    2.04    0.25
 -12  -2   1    1.84    0.27
  12  -2  -1    1.69    0.24
  12   2  -1    1.70    0.25
 -12   2   0    4.03    0.31
  12  -2   0    3.11    0.30
  12   2   0    3.63    0.34
 -12   2   0    3.58    0.37
 -12  -2   0    3.70    0.35
  12  -2   1   10.79    0.53
  12   2   1   12.17    0.55
 -12   2  -1   12.26    0.63
 -12  -2  -1   12.28    0.62
  12   2   2    0.92    0.20
 -12   2  -2    0.97    0.23
 -12  -2  -2    0.94    0.24
  12  -2   2    0.88    0.19
  12  -2   3    4.56    0.33
  12   2   3    5.07    0.33
 -12   2  -3    5.42    0.41
 -12  -2  -3    4.86    0.40
  12   2   4   12.93    0.49
 -12   2  -4   13.69    0.60
 -12  -2  -4   14.14    0.63
 -12   2  -5    5.14    0.35
 -12  -2  -5    4.86    0.37
  12  -2   5    4.74    0.28
  12  -2   6    0.46    0.12
  12   2   6    0.55    0.13
 -12  -2  -6    0.72    0.18
  12  -2   6    0.32    0.14
 -12  -2  -7    8.03    0.40
  12   2   7    8.15    0.32
  12  -2   7    7.89    0.32
  12  -2   7    7.86    0.34
  12  -2   8    0.07    0.09
 -12  -2  -8    0.09    0.11
 -12  -2  -9    1.75    0.16
 -12   3  16    1.70    0.13
 -12   3  14   -0.11    0.13
 -12   3  13   11.81    0.48
  12   3 -13   11.25    0.38
  12  -3 -13   11.35    0.37
 -12   3  12   15.35    0.58
  12   3 -12   13.95    0.48
  12  -3 -12   15.22    0.46
 -12   3  11   34.37    0.94
  12   3 -11   34.59    0.85
  12  -3 -11   33.97    0.79
 -12   3  10   10.98    0.53
  12   3 -10   10.82    0.48
  12  -3 -10   11.65    0.43
 -12   3   9   12.34    0.56
  12   3  -9   11.74    0.52
  12  -3  -9   11.53    0.45
  12  -3  -8   12.25    0.47
  12   3  -8   12.16    0.49
  12   3  -7    1.09    0.19
  12  -3  -7    0.85    0.17
  12  -3  -6    1.22    0.19
  12   3  -6    1.05    0.20
 -12   3   5    0.84    0.20
  12   3  -5    0.64    0.20
 -12   3   4    1.34    0.23
  12  -3  -4    0.80    0.17
  12  -3  -3    1.46    0.20
  12   3  -3    1.83    0.26
 -12   3   2    2.19    0.25
  12  -3  -2    1.79    0.22
  12   3  -2    2.05    0.27
  12   3  -1    0.05    0.15
 -12  -3   1   -0.02    0.13
 -12   3   1    0.19    0.16
  12  -3  -1    0.09    0.14
 -12  -3   0    4.74    0.35
 -12   3   0    5.54    0.34
  12   3   0    5.06    0.35
 -12   3   0    4.59    0.32
 -12  -3  -1    5.56    0.38
  12   3   1    5.21    0.34
  12  -3   1    4.77    0.33
 -12   3  -1    4.69    0.32
 -12  -3  -2   83.82    1.67
  12   3   2   82.52    1.49
  12  -3   2   69.60    1.48
 -12   3  -2   74.97    1.46
  12  -3   3   53.01    1.18
 -12   3  -3   54.86    1.12
  12  -3   4    7.56    0.37
 -12  -3  -4    8.37    0.44
  12  -3   5   37.11    0.87
 -12  -3  -5   40.85    0.99
 -12  -3  -6   13.87    0.51
  12  -3   7    2.39    0.18
 -12  -3  -7    2.58    0.21
  12  -3   8   10.55    0.31
 -12  -3  -8   10.59    0.35
 -12   4  14    1.26    0.13
  12   4 -13    4.88    0.22
 -12   4  13    5.63    0.26
  12   4 -12    4.15    0.24
  12   4 -11    6.11    0.32
 -12   4  11    6.02    0.32
  12   4 -10    8.42    0.40
 -12   4  10    8.43    0.40
  12   4  -9    1.78    0.22
 -12   4   9    1.07    0.19
 -12   4   8    2.27    0.21
 -12   4   8    2.53    0.26
  12   4  -8    2.40    0.26
 -12   4   7    0.41    0.16
 -12   4   7    0.26    0.14
  12   4  -7    0.35    0.18
 -12   4   6    1.27    0.21
 -12   4   6    0.90    0.18
 -12   4   5   -0.05    0.14
  12   4  -5   -0.03    0.11
 -12   4   4    0.32    0.15
  12   4  -4    0.18    0.12
  12   4  -3    1.02    0.17
  12  -4  -2    1.81    0.19
  12  -4  -1    0.81    0.16
  12  -4   0    3.25    0.25
 -12   4   0    4.44    0.31
  12  -4   1    9.86    0.41
 -12   4  -1   12.40    0.48
  12  -4   2    6.82    0.34
 -12   4  -2    8.40    0.38
  12  -4   3   46.53    0.99
 -12   4  -3   53.49    1.04
  12  -4   4    3.97    0.24
 -12   4  -4    4.42    0.24
  12  -4   5    0.62    0.12
  12  -4   6    2.15    0.16
  12  -4   7   13.61    0.35
  12   5 -12    8.77    0.28
  12   5 -11    1.98    0.17
  12   5 -10   -0.02    0.11
  12   5  -9    1.52    0.18
 -12   5   9    1.24    0.12
  12   5  -8    7.14    0.35
 -12   5   8    7.03    0.29
 -12   5   7    0.04    0.11
 -12   5   7    0.12    0.12
  12   5  -6    0.57    0.16
 -12   5   6    0.55    0.14
 -12   5   6    0.47    0.15
  12   5  -6    0.47    0.11
 -12   5   5   21.43    0.64
  12   5  -5   18.70    0.59
 -12   5   5   22.69    0.61
  12   5  -5   18.93    0.51
 -12   5   4    3.40    0.28
  12   5  -4    2.74    0.20
  12   5  -4    2.80    0.23
  12   5  -3    0.12    0.11
 -12   5   3    0.28    0.16
  12   5  -3    0.14    0.12
 -12   5   2    0.21    0.17
  12   5  -2    0.24    0.11
  12   5  -1    0.11    0.11
  12   5   0    1.63    0.18
  12  -5   0    1.70    0.14
  12  -5   1    1.65    0.14
  12  -5   2   20.27    0.48
 -12   5  -3    7.57    0.32
  12  -5   3    6.11    0.24
  12  -5   4    6.54    0.23
  12   6  -8    1.08    0.12
 -12   6   7    2.87    0.16
  12   6  -7    2.57    0.17
 -12   6   6    9.84    0.32
  12   6  -6    8.99    0.31
 -12   6   5    0.10    0.09
  12   6  -4    0.11    0.07
 -12   6   4    0.20    0.11
 -12   6   3    0.58    0.12
  12   6  -3    0.41    0.09
 -12   6   2    0.40    0.11
  12   6  -2    0.23    0.08
  12   6  -1    1.06    0.11
 -12   6   0    0.79    0.12
  12   6   0    0.65    0.09
  12   6   1    7.27    0.23
  13   0 -16    6.38    0.26
  13   0 -15    0.02    0.10
  13   0 -14    1.02    0.16
  13   0 -13    0.03    0.12
  13   0 -12    4.47    0.30
  13   0 -11    0.09    0.16
  13   0 -10   52.15    1.18
  13   0  -9    0.01    0.17
  13   0  -8   32.49    0.86
 -13   0   8   32.52    0.91
  13   0  -8   33.47    0.93
  13   0  -7    0.04    0.14
 -13   0   7   -0.05    0.15
  13   0  -6    2.11    0.25
 -13   0   6    2.63    0.26
  13   0  -5    0.05    0.15
 -13   0   5    0.16    0.15
  13   0  -4   -0.12    0.15
 -13   0   4    0.01    0.13
  13   0  -3   -0.05    0.16
 -13   0   3   -0.01    0.12
  13   0  -2    2.73    0.29
 -13   0   2    2.93    0.32
  13   0  -1    0.06    0.15
 -13   0   1   -0.03    0.17
  13   0   0    4.32    0.33
 -13   0   0    4.25    0.38
 -13   0  -1   -0.03    0.16
  13   0   2    0.78    0.18
 -13   0  -2    0.96    0.22
  13   0   3   -0.03    0.13
 -13   0  -3    0.06    0.17
  13   0   4    3.90    0.26
  13   0   5    0.03    0.10
  13   0   5    0.12    0.11
  13   0   6    1.03    0.15
 -13   0  -6    0.71    0.15
 -13   0  -7   -0.01    0.10
  13  -1 -16    2.73    0.17
  13   1 -16    2.60    0.17
  13  -1 -15    0.85    0.13
  13   1 -15    0.92    0.13
  13  -1 -14    2.09    0.19
  13   1 -14    2.03    0.19
  13  -1 -13    0.56    0.14
  13   1 -13    0.54    0.15
  13  -1 -12    2.18    0.22
  13   1 -12    1.86    0.21
  13  -1 -11    3.93    0.29
  13   1 -11    3.83    0.28
  13   1 -10    0.12    0.15
  13  -1 -10    0.21    0.15
 -13   1   9    2.98    0.29
  13  -1  -9    3.00    0.28
  13   1  -9    3.05    0.29
  13   1  -8    1.42    0.21
  13  -1  -8    1.22    0.21
  13   1  -8    1.36    0.23
 -13  -1   8    1.31    0.19
 -13   1   8    1.61    0.23
  13  -1  -7    0.02    0.13
  13   1  -7    0.06    0.16
 -13   1   7    0.22    0.18
  13  -1  -6    0.13    0.14
  13   1  -6    0.39    0.17
 -13   1   6    0.16    0.16
  13   1  -5    0.83    0.20
  13  -1  -5    0.78    0.18
 -13   1   5    0.91    0.20
  13   1  -4    3.51    0.32
  13  -1  -4    3.44    0.30
 -13   1   4    4.06    0.30
  13  -1  -3    0.06    0.15
  13   1  -3    0.11    0.17
 -13   1   3    0.14    0.16
 -13  -1   3    0.04    0.17
 -13   1   2   79.48    1.46
 -13  -1   2   79.80    1.70
  13  -1  -1    1.88    0.25
 -13   1   1    1.84    0.21
 -13   1   1    1.99    0.30
 -13  -1   1    1.98    0.28
  13  -1   0    5.02    0.34
 -13  -1   0    5.98    0.43
  13   1   1    0.01    0.14
  13  -1   1    0.06    0.13
 -13  -1  -1   -0.08    0.17
  13  -1   2    0.31    0.16
  13   1   2    0.24    0.15
 -13   1  -2    0.17    0.17
 -13  -1  -2    0.16    0.16
  13   1   3    5.09    0.31
 -13   1  -3    5.11    0.38
 -13  -1  -3    4.78    0.36
  13   1   4    0.28    0.12
  13  -1   4    0.07    0.11
 -13   1  -4    0.22    0.15
 -13  -1  -4    0.36    0.15
 -13   1  -5    0.63    0.16
 -13  -1  -5    0.81    0.17
  13  -1   5    0.69    0.14
  13   1   5    0.81    0.14
  13  -1   5    0.66    0.13
  13  -1   6    7.70    0.30
 -13   1  -6    7.70    0.35
 -13  -1  -6    7.87    0.38
 -13  -1  -7    0.07    0.10
  13  -2 -15    0.44    0.09
  13  -2 -14    0.24    0.10
  13  -2 -13    4.68    0.25
  13   2 -13    4.71    0.26
  13   2 -12    3.32    0.21
 -13   2  12    2.98    0.26
  13  -2 -12    3.75    0.24
  13   2 -12    3.53    0.25
  13  -2 -11    0.80    0.16
  13   2 -11    0.80    0.16
  13   2 -11    0.60    0.15
 -13   2  11    0.48    0.17
  13   2 -10    9.28    0.41
 -13   2  10    9.12    0.46
  13  -2 -10    8.93    0.39
  13   2 -10    9.27    0.41
 -13   2   9   14.25    0.58
  13  -2  -9   13.37    0.50
  13   2  -9   13.83    0.53
  13  -2  -8   30.32    0.81
  13   2  -8   30.08    0.84
  13  -2  -7    1.19    0.20
  13   2  -7    1.30    0.22
 -13   2   7    1.55    0.23
  13  -2  -6   -0.02    0.12
  13   2  -6    0.09    0.15
 -13   2   6    0.04    0.16
  13   2  -5    0.88    0.20
  13  -2  -5    0.87    0.17
 -13   2   5    0.74    0.18
  13   2  -4    6.45    0.41
 -13   2   4    7.11    0.39
  13  -2  -3    0.24    0.13
  13   2  -3    0.13    0.16
 -13   2   3    0.23    0.14
  13  -2  -2   -0.06    0.14
 -13   2   2    0.09    0.14
 -13  -2   2   -0.05    0.15
  13   2  -1    4.39    0.33
  13  -2  -1    3.81    0.30
 -13   2   1    4.65    0.30
  13   2   0    1.26    0.20
  13  -2   0    0.85    0.17
 -13  -2   0    0.98    0.21
  13  -2   1    1.44    0.20
  13   2   1    1.70    0.21
 -13  -2  -1    1.80    0.24
  13   2   2    0.39    0.14
  13  -2   2    0.49    0.14
 -13  -2  -2    0.39    0.17
  13  -2   3    0.94    0.16
  13   2   3    1.38    0.17
 -13  -2  -3    1.15    0.20
  13   2   4    6.13    0.28
  13  -2   4    5.48    0.26
 -13  -2  -4    6.08    0.36
 -13  -2  -5    2.19    0.21
 -13  -2  -6    1.31    0.16
  13  -2   6    1.50    0.14
 -13  -2  -7   -0.04    0.08
  13  -2   7    0.02    0.07
 -13   3  12   14.81    0.49
  13   3 -12   13.90    0.40
  13  -3 -11    1.50    0.15
 -13   3  11    1.78    0.21
  13   3 -11    1.71    0.18
 -13   3  10    0.17    0.14
  13  -3 -10    0.13    0.09
  13   3 -10    0.10    0.13
  13   3  -9    1.87    0.22
  13  -3  -9    1.80    0.17
  13   3  -8    0.74    0.19
  13  -3  -8    0.65    0.13
  13  -3  -7    0.29    0.12
 -13   3   7    0.47    0.17
 -13   3   7    0.38    0.14
 -13   3   6    0.79    0.17
  13  -3  -6    0.84    0.15
 -13   3   5    0.50    0.16
  13  -3  -5    0.36    0.13
 -13   3   4    5.78    0.34
  13  -3  -4    4.71    0.27
 -13   3   3    0.33    0.15
  13  -3  -3    0.28    0.12
  13   3  -3    0.14    0.16
 -13   3   2   15.63    0.53
  13   3  -2   13.44    0.53
  13   3  -1    3.13    0.26
  13  -3  -1    2.68    0.22
 -13  -3   0    6.83    0.35
  13   3   0    6.17    0.33
 -13  -3  -1    5.72    0.33
  13   3   1    6.23    0.31
 -13  -3  -2    0.06    0.12
  13  -3   2    0.05    0.11
 -13  -3  -3    2.21    0.21
  13  -3   3    1.75    0.17
 -13  -3  -4   13.00    0.43
  13  -3   4   11.79    0.39
 -13  -3  -5    0.06    0.09
  13  -3   5    0.04    0.08
  13   4 -12    4.05    0.18
  13   4 -11    9.47    0.33
  13   4 -10    0.05    0.11
 -13   4   9    3.10    0.22
  13   4  -9    2.47    0.22
 -13   4   8    6.15    0.31
  13   4  -8    5.52    0.31
 -13   4   7    5.67    0.28
  13   4  -7    5.50    0.32
 -13   4   7    6.24    0.32
 -13   4   6    0.31    0.13
 -13   4   6    0.41    0.14
 -13   4   5   15.71    0.51
 -13   4   5   14.00    0.50
  13   4  -4    6.48    0.34
  13   4  -3    0.02    0.12
  13   4  -2   -0.10    0.09
  13   4  -2   -0.04    0.11
  13  -4  -2    0.00    0.08
  13   4  -1    0.54    0.11
  13   4  -1    0.86    0.14
  13  -4  -1    0.59    0.11
  13   4   0    0.05    0.08
  13  -4   0    0.36    0.10
  13  -4   1   -0.02    0.09
  13  -4   2    0.88    0.12
  13  -4   3    0.00    0.07
  13  -4   4    4.58    0.19
  13   5 -10    0.96    0.11
  13   5  -9    0.32    0.10
  13   5  -8    1.43    0.15
 -13   5   7    0.46    0.09
 -13   5   6    0.54    0.11
  13   5  -6    0.62    0.13
 -13   5   5    0.94    0.14
  13   5  -5    0.92    0.13
 -13   5   4    1.67    0.17
  13   5  -4    1.60    0.15
 -13   5   3    0.20    0.12
  13   5  -3   -0.03    0.05
 -13   5   2   -0.03    0.12
  13   5  -2   -0.02    0.06
 -13   5   1    0.85    0.14
  13   5  -1    0.74    0.08
 -13   5  -1    5.81    0.25
  14   0 -14    0.01    0.08
  14   0 -13   -0.02    0.10
  14   0 -12   -0.02    0.10
  14   0 -11    0.01    0.12
 -14   0  11   -0.01    0.11
 -14   0  10    8.74    0.38
  14   0 -10    8.88    0.39
  14   0  -9    0.06    0.13
 -14   0   9   -0.02    0.11
 -14   0   8    8.43    0.37
  14   0  -8    7.56    0.38
 -14   0   7    0.06    0.11
  14   0  -7   -0.04    0.14
  14   0  -7    0.04    0.12
 -14   0   6    2.25    0.20
  14   0  -6    1.78    0.20
  14   0  -5   -0.04    0.13
  14   0  -4    5.62    0.34
  14   0  -3   -0.08    0.13
  14   0  -2    0.07    0.13
  14   0  -1    0.29    0.14
  14   0   0    3.15    0.25
 -14   0  -1   -0.01    0.14
 -14   0  -2    0.29    0.14
  14   0   2    0.38    0.13
 -14   0  -3    0.02    0.11
  14   0   3   -0.02    0.09
  14   0   4   11.42    0.35
  14  -1 -14    1.54    0.13
  14   1 -14    1.49    0.13
  14  -1 -13    0.26    0.10
  14   1 -13    0.12    0.10
  14  -1 -12    0.40    0.11
  14   1 -12    0.38    0.12
 -14   1  11    4.06    0.27
  14  -1 -11    4.26    0.25
  14   1 -11    4.10    0.25
  14   1 -10    5.67    0.26
 -14   1  10    6.11    0.33
  14  -1 -10    6.03    0.30
  14   1 -10    6.15    0.32
  14  -1  -9    0.04    0.13
  14   1  -9    0.10    0.14
 -14   1   9   -0.05    0.13
 -14   1   8    6.99    0.36
  14  -1  -8    6.23    0.34
  14   1  -8    6.82    0.36
  14   1  -7    4.05    0.28
  14  -1  -7    3.87    0.24
 -14   1   7    4.27    0.29
  14  -1  -7    3.89    0.27
  14   1  -7    4.29    0.30
 -14   1   6    0.28    0.14
  14  -1  -6   -0.01    0.13
  14   1  -6    0.03    0.14
  14   1  -6    0.14    0.14
  14  -1  -6    0.23    0.12
 -14   1   5    3.58    0.25
  14   1  -5    2.78    0.25
  14  -1  -5    2.84    0.24
  14   1  -4    1.81    0.22
  14  -1  -4    1.74    0.20
 -14   1   3    0.67    0.13
  14  -1  -3    0.50    0.15
  14   1  -3    0.35    0.15
  14   1  -2    1.39    0.20
  14  -1  -2    1.14    0.18
  14  -1  -1    1.35    0.19
 -14  -1   0   10.10    0.47
  14  -1   0    9.12    0.39
 -14  -1  -1    0.59    0.16
  14   1   1    0.49    0.13
  14  -1   1    0.43    0.13
 -14  -1  -2    4.15    0.29
  14   1   2    4.26    0.24
  14  -1   2    4.00    0.25
 -14  -1  -3    0.73    0.16
  14   1   3    0.66    0.12
 -14  -1  -4   18.31    0.53
  14  -1   4   16.47    0.44
 -14  -1  -5    3.63    0.21
  14  -1   5    3.58    0.17
  14  -2 -12    0.12    0.09
 -14   2  11   12.00    0.42
  14  -2 -11   11.13    0.35
  14   2 -10    2.67    0.19
 -14   2  10    2.58    0.23
  14  -2 -10    2.43    0.18
  14   2 -10    2.30    0.19
  14   2  -9   15.82    0.50
  14  -2  -9   16.68    0.48
  14   2  -9   16.91    0.51
 -14   2   8    2.15    0.21
  14  -2  -8    1.85    0.18
  14   2  -8    1.69    0.18
 -14   2   7    0.07    0.12
  14  -2  -7    0.11    0.11
  14   2  -7   -0.01    0.12
 -14   2   6    0.65    0.15
  14  -2  -6    0.60    0.14
  14   2  -6    0.50    0.15
 -14   2   5    0.15    0.12
  14  -2  -5    0.17    0.12
  14   2  -5    0.12    0.13
  14  -2  -5    0.19    0.10
  14   2  -5    0.16    0.14
 -14   2   4    1.56    0.18
  14   2  -4    1.42    0.20
  14  -2  -4    0.98    0.15
 -14   2   3    0.13    0.12
  14   2  -3    0.12    0.13
  14  -2  -3    0.22    0.11
  14  -2  -2    0.01    0.11
  14   2  -1    2.07    0.21
  14  -2  -1    1.53    0.17
  14  -2   0    0.67    0.13
  14   2   0    0.81    0.15
  14   2   1    1.32    0.16
  14  -2   1    0.97    0.14
 -14  -2  -2    0.90    0.15
  14  -2   2    0.76    0.13
 -14  -2  -3    3.46    0.22
  14  -2   3    3.36    0.20
 -14  -2  -4    0.59    0.11
  14   3 -11    6.09    0.22
  14   3 -10    0.54    0.12
  14   3  -9    5.86    0.28
 -14   3   8    3.27    0.22
  14   3  -8    3.07    0.22
 -14   3   7    1.98    0.19
  14   3  -7    1.92    0.20
 -14   3   6   15.18    0.44
  14   3  -6   14.10    0.49
  14  -3  -5    7.20    0.26
 -14   3   5    9.74    0.37
  14  -3  -4    0.17    0.07
 -14   3   4    0.06    0.10
  14  -3  -3    0.36    0.08
  14  -3  -3    0.25    0.09
  14  -3  -2    0.46    0.10
  14  -3  -1    1.69    0.15
  14  -3   0    0.02    0.09
  14  -3   1    2.81    0.17
  14  -3   2    1.13    0.11
  14  -3   3    2.27    0.13
  14   4  -9    3.55    0.18
  14   4  -8    9.10    0.31
  14   4  -7   11.04    0.36
 -14   4   5    0.70    0.11
 -14   4   4    1.64    0.16
  14   4  -4    1.45    0.15
 -14   4   3   -0.01    0.11
  14   4  -3    0.07    0.09
 -14   4   2    0.02    0.10
 -14   4   1    0.13    0.10
 -14   4   0    0.03    0.09
  15   0 -12    0.25    0.08
  15   0 -11    0.02    0.08
  15   0 -10    0.16    0.09
  15   0  -9    0.06    0.10
  15   0  -8    0.17    0.11
  15   0  -7   -0.02    0.10
  15   0  -6    0.81    0.14
  15   0  -6    0.70    0.12
  15   0  -5   -0.05    0.11
  15   0  -5    0.02    0.10
  15   0  -4    1.07    0.14
  15   0  -3   -0.01    0.09
  15   0  -2   22.99    0.58
  15   0  -1    0.03    0.09
  15   0   0    3.07    0.19
  15   0   2    0.21    0.07
  15  -1 -11    0.41    0.09
  15   1 -11    0.32    0.09
  15  -1 -10   16.82    0.42
  15   1 -10   16.49    0.43
  15  -1  -9    0.28    0.10
  15   1  -9    0.22    0.10
  15   1  -9    0.24    0.08
  15   1  -8    4.62    0.22
  15  -1  -8    4.60    0.23
  15   1  -8    5.08    0.25
  15  -1  -7    0.06    0.10
  15   1  -7    0.01    0.10
  15  -1  -6    2.12    0.15
  15  -1  -6    2.24    0.18
  15   1  -6    2.40    0.19
  15  -1  -5    0.13    0.10
  15   1  -5    0.21    0.11
  15  -1  -5    0.19    0.09
  15   1  -4    7.38    0.31
  15  -1  -4    6.79    0.28
  15  -1  -4    6.26    0.28
  15   1  -4    6.44    0.30
  15   1  -3    1.92    0.17
  15  -1  -3    1.71    0.15
  15   1  -2    1.11    0.14
  15  -1  -2    0.93    0.13
  15  -1  -1    0.02    0.08
  15  -1   0    0.04    0.07
  15   1   0    0.01    0.08
  15  -1   1    0.10    0.07
  15   1   1    0.03    0.07
  15  -1   2    2.55    0.14
  15   2  -9    0.70    0.10
  15  -2  -9    0.72    0.09
  15   2  -8    0.96    0.12
  15  -2  -8    1.24    0.11
  15   2  -7    0.08    0.09
  15  -2  -7    0.03    0.07
  15  -2  -6    6.87    0.25
  15  -2  -5    0.00    0.07
  15  -2  -4    0.75    0.09
  15  -2  -4    0.01    0.06
  15  -2  -3    2.89    0.16
  15  -2  -3    2.96    0.16
  15  -2  -2    7.09    0.25
  15  -2  -2    6.51    0.23
  15  -2  -1   -0.04    0.06
  15  -2  -1    0.03    0.06
  15  -2   0    0.03    0.06
  15   3  -7    5.16    0.21
  15   3  -6    1.53    0.13
  15   3  -5    0.10    0.08
  15   3  -3    6.25    0.23
   0   0   0    0.00    0.00


TITL P1-B-0124-5 in P2/c
REM P2/c (#13 in standard setting)
CELL 1.54184  12.717795   7.806872  17.571830  90.0000 103.8395  90.0000
ZERR    1.00   0.000196   0.000118   0.000263   0.0000   0.0016   0.0000
LATT  1
SYMM -x, y,-z+1/2
SFAC C H O
UNIT 88.00 80.00 8.00
TREF
HKLF 4
END
_computing_structure_solution     'SHELXT 2018/2 (Sheldrick, 2018)'
;
_shelx_hkl_checksum                65981
_olex2_submission_special_instructions  'No special instructions were received'
_oxdiff_exptl_absorpt_empirical_details
;
Empirical correction (ABSPACK) includes:
- Absorption correction using spherical harmonics
- Frame scaling
;
_oxdiff_exptl_absorpt_empirical_full_max  1.562
_oxdiff_exptl_absorpt_empirical_full_min  0.604
